# Supplementary material for: N-[4-(9-Chloro­quino[3,2-b]benzo[1,4]thia­zin-6-yl)but­yl]acetamide
Source: Acta Crystallogr Sect E Struct Rep Online. 2012 Nov 10;68(Pt 12):o3324–5. doi: 10.1107/S1600536812045680 (PMC3588930; doi:10.1107/S1600536812045680)
Supplement: Supplementary file 1 [file e-68-o3324-sup1.cif]

##############################################################################
#                                                                            #
# This CIF contains the data in a paper accepted for publication in          #
# Acta Crystallographica Section E. It conforms to the requirements of       #
# Notes for Authors for Acta Crystallographica Section E, and has been       #
# peer reviewed under the auspices of the IUCr Commission on Journals.       #
#                                                                            #
# Full details of the Crystallographic Information File format               #
# are given in the paper "The Crystallographic Information File (CIF):       #
# a New Standard Archive File for Crystallography" by S. R. Hall, F. H.      #
# Allen and I. D. Brown [Acta Cryst. (1991), A47, 655-685].                  #
#                                                                            #
# The current version of the core CIF dictionary is obtainable from          #
# ftp://ftp.iucr.org/pub/cif_core.dic.                                       #
#                                                                            #
# Software is freely available for graphical display of the structure(s)     #
# in this CIF. For information consult the CIF software page                 #
# http://www.iucr.org/resources/cif/software.                                #
#                                                                            #
# This file may be used for bona fide research purposes within the           #
# scientific community so long as proper attribution is given to the journal # 
# article from which it was obtained.                                        #
#                                                                            #
##############################################################################
data_I
_audit_creation_method     SHELXL-97
_chemical_name_systematic
;
<i>N</i>-[4-(9-Chloroquino[3,2-<i>b</i>]benzo[1,4]thiazin-6-yl)butyl]acetamide
;
_chemical_name_common
;
6-Acetylaminobutyl-9-chloroquino[3,2-<i>b</i>]benzo[1,4]thiazine
;
_chemical_formula_moiety     'C21 H20 Cl N3 O S'
_chemical_formula_sum     'C21 H20 Cl N3 O S'
_chemical_formula_iupac     'C21 H20 Cl N3 O S'
_chemical_formula_weight     397.92
_chemical_melting_point     ?
_symmetry_cell_setting     monoclinic
_symmetry_space_group_name_H-M     'P 21/c'
_symmetry_space_group_name_Hall     '-P 2ybc'
loop_
    _symmetry_equiv_pos_as_xyz
    'x, y, z'
    '-x, y+1/2, -z+1/2'
    '-x, -y, -z'
    'x, -y-1/2, z-1/2'
_cell_length_a     12.7800(4)
_cell_length_b     4.9530(11)
_cell_length_c     28.781(2)
_cell_angle_alpha     90.000
_cell_angle_beta     97.726(5)
_cell_angle_gamma     90.000
_cell_volume     1805.3(4)
_cell_formula_units_Z     4
_cell_measurement_reflns_used     5229
_cell_measurement_theta_min     2.91
_cell_measurement_theta_max     24.71
_cell_measurement_temperature     100(2)
_exptl_crystal_description     needle
_exptl_crystal_colour     yellow
_exptl_crystal_size_max     0.60
_exptl_crystal_size_mid     0.10
_exptl_crystal_size_min     0.05
_exptl_crystal_density_diffrn     1.464
_exptl_crystal_density_meas     ?
_exptl_crystal_density_method     'not measured'
_exptl_crystal_F_000     832
_exptl_absorpt_coefficient_mu     0.345
_exptl_absorpt_correction_type     none
_exptl_absorpt_process_details     ?
_exptl_absorpt_correction_T_min     ?
_exptl_absorpt_correction_T_max     ?
_exptl_special_details     ?
_diffrn_ambient_temperature     100(2)
_diffrn_radiation_type     MoK\a
_diffrn_radiation_wavelength     0.71073
_diffrn_radiation_source     'fine-focus sealed tube'
_diffrn_radiation_monochromator     'graphite'
_diffrn_measurement_device_type
               'Nonius KappaCCD diffractometer upgraded with an APEXII detector'
_diffrn_measurement_method     '\w scan'
_diffrn_detector_area_resol_mean     8.3
_diffrn_reflns_number     17434
_diffrn_reflns_av_R_equivalents     0.1205
_diffrn_reflns_av_sigmaI/netI     0.1079
_diffrn_reflns_theta_min     3.08
_diffrn_reflns_theta_max     24.71
_diffrn_reflns_theta_full     24.71
_diffrn_measured_fraction_theta_max     0.989
_diffrn_measured_fraction_theta_full     0.989
_diffrn_reflns_limit_h_min     -15
_diffrn_reflns_limit_h_max     15
_diffrn_reflns_limit_k_min     -5
_diffrn_reflns_limit_k_max     5
_diffrn_reflns_limit_l_min     -32
_diffrn_reflns_limit_l_max     33
_diffrn_standards_number     0
_diffrn_standards_interval_count     0
_diffrn_standards_interval_time     0
_diffrn_standards_decay_%     .
_refine_special_details
;
Refinement of <i>F</i>^2^ against ALL reflections. The weighted <i>R</i>-factor
<i>wR</i> and goodness of fit <i>S</i> are based on <i>F</i>^2^, conventional
<i>R</i>-factors <i>R</i> are based on <i>F</i>, with <i>F</i> set to zero for
negative <i>F</i>^2^. The threshold expression of <i>F</i>^2^ >
2\s(<i>F</i>^2^) is used only for calculating <i>R</i>-factors(gt) <i>etc</i>.
and is not relevant to the choice of reflections for refinement.
<i>R</i>-factors based on <i>F</i>^2^ are statistically about twice as large
as those based on <i>F</i>, and <i>R</i>- factors based on ALL data will be
even larger.
;
_reflns_number_total     3032
_reflns_number_gt     1987
_reflns_threshold_expression     I>2\s(I)
_refine_ls_structure_factor_coef     Fsqd
_refine_ls_matrix_type     full
_refine_ls_R_factor_all     0.1150
_refine_ls_R_factor_gt     0.0667
_refine_ls_wR_factor_gt     0.1095
_refine_ls_wR_factor_ref     0.1269
_refine_ls_goodness_of_fit_ref     1.102
_refine_ls_restrained_S_all     1.102
_refine_ls_number_reflns     3032
_refine_ls_number_parameters     245
_refine_ls_number_restraints     0
_refine_ls_hydrogen_treatment     constr
_refine_ls_weighting_scheme     calc
_refine_ls_weighting_details
         'calc w=1/[\s^2^(Fo^2^)+(0.0160P)^2^+1.5516P] where P=(Fo^2^+2Fc^2^)/3'
_atom_sites_solution_hydrogens     geom
_atom_sites_solution_primary     direct
_atom_sites_solution_secondary     difmap
_refine_ls_shift/su_max     0.000
_refine_ls_shift/su_mean     0.000
_refine_diff_density_max     0.317
_refine_diff_density_min     -0.289
_refine_ls_extinction_method     none
_refine_ls_extinction_coef     ?
loop_
    _atom_type_symbol
    _atom_type_description
    _atom_type_scat_dispersion_real
    _atom_type_scat_dispersion_imag
    _atom_type_scat_source
    'C' 'C' 0.0033 0.0016
                         'International Tables Vol C Tables 4.2.6.8 and 6.1.1.4'
    'H' 'H' 0.0000 0.0000
                         'International Tables Vol C Tables 4.2.6.8 and 6.1.1.4'
    'O' 'O' 0.0106 0.0060
                         'International Tables Vol C Tables 4.2.6.8 and 6.1.1.4'
    'S' 'S' 0.1246 0.1234
                         'International Tables Vol C Tables 4.2.6.8 and 6.1.1.4'
    'N' 'N' 0.0061 0.0033
                         'International Tables Vol C Tables 4.2.6.8 and 6.1.1.4'
_computing_data_collection     'COLLECT  (Nonius, 1998)'
_computing_cell_refinement     'DENZO and SCALEPACK (Otwinowski & Minor,  1997)'
_computing_data_reduction     'DENZO and SCALEPACK (Otwinowski & Minor,  1997)'
_computing_structure_solution     'SHELXS97 (Sheldrick, 2008)'
_computing_structure_refinement     'SHELXL97 (Sheldrick, 2008)'
_computing_molecular_graphics
;
ORTEPIII (Burnett & Johnson, 1996) and <i>Mercury</i> (Macrae <i>et
al.</i>, 2008)
;
_computing_publication_material     'publCIF (Westrip, 2010)'
loop_
    _atom_site_type_symbol
    _atom_site_label
    _atom_site_fract_x
    _atom_site_fract_y
    _atom_site_fract_z
    _atom_site_U_iso_or_equiv
    _atom_site_adp_type
    _atom_site_calc_flag
    _atom_site_refinement_flags
    _atom_site_occupancy
    _atom_site_symmetry_multiplicity
    _atom_site_disorder_assembly
    _atom_site_disorder_group
    C C1 1.1591(3) 0.0335(8) 0.38503(15) 0.0286(11) Uani d . 1 1 . .
    H H1 1.1969 0.0022 0.4153 0.034 Uiso calc R 1 1 . .
    C C2 1.1827(3) -0.1165(8) 0.34779(14) 0.0298(11) Uani d . 1 1 . .
    H H2 1.2360 -0.2513 0.3520 0.036 Uiso calc R 1 1 . .
    C C3 1.1264(3) -0.0669(8) 0.30318(15) 0.0285(11) Uani d . 1 1 . .
    H H3 1.1426 -0.1689 0.2771 0.034 Uiso calc R 1 1 . .
    C C4 1.0484(3) 0.1260(8) 0.29646(14) 0.0252(10) Uani d . 1 1 . .
    H H4 1.0116 0.1557 0.2660 0.030 Uiso calc R 1 1 . .
    C C4A 1.0226(3) 0.2802(8) 0.33455(14) 0.0240(10) Uani d . 1 1 . .
    C C5A 0.9204(3) 0.6158(8) 0.36259(14) 0.0249(10) Uani d . 1 1 . .
    C C6A 0.8031(3) 0.9780(8) 0.38605(14) 0.0249(10) Uani d . 1 1 . .
    C C7 0.7205(3) 1.1593(8) 0.37258(14) 0.0251(10) Uani d . 1 1 . .
    H H7 0.6895 1.1630 0.3407 0.030 Uiso calc R 1 1 . .
    C C8 0.6820(3) 1.3348(8) 0.40429(14) 0.0281(11) Uani d . 1 1 . .
    H H8 0.6289 1.4636 0.3939 0.034 Uiso calc R 1 1 . .
    C C9 0.7229(3) 1.3170(8) 0.45101(14) 0.0278(11) Uani d . 1 1 . .
    C C10 0.8017(3) 1.1362(8) 0.46564(14) 0.0283(11) Uani d . 1 1 . .
    H H10 0.8280 1.1239 0.4980 0.034 Uiso calc R 1 1 . .
    C C10A 0.8439(3) 0.9705(8) 0.43379(14) 0.0258(10) Uani d . 1 1 . .
    C C11A 0.9741(3) 0.5778(8) 0.40921(14) 0.0244(10) Uani d . 1 1 . .
    C C12 1.0516(3) 0.3889(8) 0.41680(14) 0.0246(10) Uani d . 1 1 . .
    H H12 1.0871 0.3616 0.4476 0.030 Uiso calc R 1 1 . .
    C C12A 1.0802(3) 0.2326(8) 0.37939(14) 0.0243(10) Uani d . 1 1 . .
    C C14 0.8053(3) 0.8667(8) 0.30219(13) 0.0257(10) Uani d . 1 1 . .
    H H14A 0.8611 0.8131 0.2833 0.031 Uiso calc R 1 1 . .
    H H14B 0.7936 1.0632 0.2978 0.031 Uiso calc R 1 1 . .
    C C15 0.7036(3) 0.7195(8) 0.28324(13) 0.0252(10) Uani d . 1 1 . .
    H H15A 0.6482 0.7613 0.3031 0.030 Uiso calc R 1 1 . .
    H H15B 0.7160 0.5222 0.2843 0.030 Uiso calc R 1 1 . .
    C C16 0.6666(3) 0.8062(8) 0.23276(13) 0.0272(11) Uani d . 1 1 . .
    H H16A 0.6422 0.9960 0.2327 0.033 Uiso calc R 1 1 . .
    H H16B 0.7271 0.7982 0.2147 0.033 Uiso calc R 1 1 . .
    C C17 0.5779(3) 0.6321(9) 0.20864(14) 0.0316(11) Uani d . 1 1 . .
    H H17A 0.5948 0.4398 0.2154 0.038 Uiso calc R 1 1 . .
    H H17B 0.5119 0.6750 0.2215 0.038 Uiso calc R 1 1 . .
    C C19 0.5476(3) 0.4691(9) 0.12731(15) 0.0290(11) Uani d . 1 1 . .
    C C20 0.5415(3) 0.5422(9) 0.07638(14) 0.0362(12) Uani d . 1 1 . .
    H H20A 0.5999 0.4565 0.0631 0.054 Uiso calc R 1 1 . .
    H H20B 0.5463 0.7387 0.0733 0.054 Uiso calc R 1 1 . .
    H H20C 0.4742 0.4791 0.0595 0.054 Uiso calc R 1 1 . .
    N N5 0.9431(2) 0.4684(6) 0.32683(11) 0.0227(8) Uani d . 1 1 . .
    N N6 0.8438(3) 0.8161(6) 0.35178(11) 0.0237(8) Uani d . 1 1 . .
    N N18 0.5615(3) 0.6734(7) 0.15804(11) 0.0279(9) Uani d . 1 1 . .
    H H18 0.5607 0.8396 0.1472 0.033 Uiso calc R 1 1 . .
    O O21 0.5405(2) 0.2316(6) 0.14005(10) 0.0400(8) Uani d . 1 1 . .
    S S11 0.94961(9) 0.7684(2) 0.45749(4) 0.0304(3) Uani d . 1 1 . .
    Cl Cl13 0.67276(9) 1.5212(2) 0.49241(4) 0.0364(3) Uani d . 1 1 . .
loop_
    _atom_site_aniso_label
    _atom_site_aniso_U_11
    _atom_site_aniso_U_22
    _atom_site_aniso_U_33
    _atom_site_aniso_U_12
    _atom_site_aniso_U_13
    _atom_site_aniso_U_23
    C1 0.025(3) 0.028(3) 0.032(3) -0.002(2) 0.003(2) 0.005(2)
    C2 0.025(3) 0.026(3) 0.040(3) 0.000(2) 0.008(2) 0.002(2)
    C3 0.030(3) 0.022(3) 0.035(3) -0.006(2) 0.007(2) 0.000(2)
    C4 0.027(3) 0.023(2) 0.026(2) -0.009(2) 0.002(2) -0.001(2)
    C4A 0.025(2) 0.016(2) 0.032(2) -0.004(2) 0.007(2) 0.003(2)
    C5A 0.026(3) 0.019(2) 0.030(2) -0.002(2) 0.005(2) 0.002(2)
    C6A 0.023(2) 0.023(2) 0.029(2) -0.004(2) 0.003(2) 0.003(2)
    C7 0.027(3) 0.024(3) 0.025(2) -0.009(2) 0.005(2) 0.001(2)
    C8 0.026(3) 0.022(3) 0.037(3) -0.003(2) 0.006(2) 0.005(2)
    C9 0.030(3) 0.021(3) 0.034(3) -0.002(2) 0.008(2) -0.003(2)
    C10 0.031(3) 0.027(3) 0.027(2) -0.005(2) 0.001(2) 0.001(2)
    C10A 0.024(2) 0.024(2) 0.029(2) -0.002(2) 0.004(2) 0.002(2)
    C11A 0.027(3) 0.019(2) 0.028(2) -0.004(2) 0.007(2) 0.0015(19)
    C12 0.024(2) 0.021(2) 0.029(2) -0.006(2) 0.004(2) 0.005(2)
    C12A 0.021(2) 0.021(2) 0.031(2) -0.003(2) 0.005(2) 0.003(2)
    C14 0.033(3) 0.021(2) 0.023(2) 0.002(2) 0.003(2) 0.0061(19)
    C15 0.028(3) 0.021(2) 0.026(2) -0.003(2) 0.001(2) 0.0018(19)
    C16 0.032(3) 0.020(2) 0.032(2) 0.000(2) 0.009(2) -0.0005(19)
    C17 0.037(3) 0.028(3) 0.029(2) -0.002(2) 0.001(2) 0.008(2)
    C19 0.022(2) 0.029(3) 0.034(3) 0.002(2) -0.003(2) 0.000(2)
    C20 0.037(3) 0.033(3) 0.040(3) 0.002(2) 0.009(2) -0.011(2)
    N5 0.0211(19) 0.018(2) 0.029(2) 0.0004(17) 0.0033(16) 0.0048(16)
    N6 0.027(2) 0.021(2) 0.0228(19) -0.0017(17) 0.0043(16) 0.0008(16)
    N18 0.035(2) 0.018(2) 0.029(2) -0.0034(17) -0.0004(17) 0.0051(16)
    O21 0.050(2) 0.0159(18) 0.050(2) -0.0015(16) -0.0054(16) -0.0007(15)
    S11 0.0343(7) 0.0290(7) 0.0271(6) 0.0036(6) 0.0006(5) -0.0018(5)
    Cl13 0.0404(7) 0.0309(7) 0.0391(7) 0.0040(6) 0.0105(6) -0.0054(5)
_geom_special_details
;
All e.s.d.'s (except the e.s.d. in the dihedral angle between two l.s. planes)
are estimated using the full covariance matrix. The cell e.s.d.'s are taken
into account individually in the estimation of e.s.d.'s in distances, angles
and torsion angles; correlations between e.s.d.'s in cell parameters are only
used when they are defined by crystal symmetry. An approximate (isotropic)
treatment of cell e.s.d.'s is used for estimating e.s.d.'s involving l.s.
planes.
;
loop_
    _geom_bond_atom_site_label_1
    _geom_bond_atom_site_label_2
    _geom_bond_site_symmetry_2
    _geom_bond_distance
    _geom_bond_publ_flag
    C1 C2 . 1.371(5) ?
    C1 C12A . 1.405(5) ?
    C1 H1 . 0.9500 ?
    C2 C3 . 1.406(5) ?
    C2 H2 . 0.9500 ?
    C3 C4 . 1.376(5) ?
    C3 H3 . 0.9500 ?
    C4 C4A . 1.411(5) ?
    C4 H4 . 0.9500 ?
    C4A N5 . 1.374(5) ?
    C4A C12A . 1.417(5) ?
    C5A N5 . 1.325(5) ?
    C5A N6 . 1.399(5) ?
    C5A C11A . 1.435(5) ?
    C6A C7 . 1.400(5) ?
    C6A C10A . 1.403(5) ?
    C6A N6 . 1.423(5) ?
    C7 C8 . 1.397(5) ?
    C7 H7 . 0.9500 ?
    C8 C9 . 1.378(5) ?
    C8 H8 . 0.9500 ?
    C9 C10 . 1.371(5) ?
    C9 Cl13 . 1.749(4) ?
    C10 C10A . 1.392(5) ?
    C10 H10 . 0.9500 ?
    C10A S11 . 1.745(4) ?
    C11A C12 . 1.359(5) ?
    C11A S11 . 1.743(4) ?
    C12 C12A . 1.413(5) ?
    C12 H12 . 0.9500 ?
    C14 N6 . 1.468(4) ?
    C14 C15 . 1.526(5) ?
    C14 H14A . 0.9900 ?
    C14 H14B . 0.9900 ?
    C15 C16 . 1.528(5) ?
    C15 H15A . 0.9900 ?
    C15 H15B . 0.9900 ?
    C16 C17 . 1.515(5) ?
    C16 H16A . 0.9900 ?
    C16 H16B . 0.9900 ?
    C17 N18 . 1.458(5) ?
    C17 H17A . 0.9900 ?
    C17 H17B . 0.9900 ?
    C19 O21 . 1.239(5) ?
    C19 N18 . 1.340(5) ?
    C19 C20 . 1.502(5) ?
    C20 H20A . 0.9800 ?
    C20 H20B . 0.9800 ?
    C20 H20C . 0.9800 ?
    N18 H18 . 0.8800 ?
loop_
    _geom_angle_atom_site_label_1
    _geom_angle_atom_site_label_2
    _geom_angle_atom_site_label_3
    _geom_angle_site_symmetry_1
    _geom_angle_site_symmetry_3
    _geom_angle
    _geom_angle_publ_flag
    C2 C1 C12A . . 121.4(4) ?
    C2 C1 H1 . . 119.3 ?
    C12A C1 H1 . . 119.3 ?
    C1 C2 C3 . . 118.7(4) ?
    C1 C2 H2 . . 120.7 ?
    C3 C2 H2 . . 120.7 ?
    C4 C3 C2 . . 121.4(4) ?
    C4 C3 H3 . . 119.3 ?
    C2 C3 H3 . . 119.3 ?
    C3 C4 C4A . . 120.5(4) ?
    C3 C4 H4 . . 119.8 ?
    C4A C4 H4 . . 119.8 ?
    N5 C4A C4 . . 119.1(4) ?
    N5 C4A C12A . . 122.8(4) ?
    C4 C4A C12A . . 118.1(4) ?
    N5 C5A N6 . . 115.9(4) ?
    N5 C5A C11A . . 121.8(4) ?
    N6 C5A C11A . . 122.2(4) ?
    C7 C6A C10A . . 117.1(4) ?
    C7 C6A N6 . . 120.1(4) ?
    C10A C6A N6 . . 122.8(4) ?
    C8 C7 C6A . . 122.5(4) ?
    C8 C7 H7 . . 118.8 ?
    C6A C7 H7 . . 118.8 ?
    C9 C8 C7 . . 118.5(4) ?
    C9 C8 H8 . . 120.8 ?
    C7 C8 H8 . . 120.8 ?
    C10 C9 C8 . . 120.5(4) ?
    C10 C9 Cl13 . . 119.3(3) ?
    C8 C9 Cl13 . . 120.1(3) ?
    C9 C10 C10A . . 121.1(4) ?
    C9 C10 H10 . . 119.5 ?
    C10A C10 H10 . . 119.5 ?
    C10 C10A C6A . . 120.3(4) ?
    C10 C10A S11 . . 115.4(3) ?
    C6A C10A S11 . . 124.3(3) ?
    C12 C11A C5A . . 119.2(4) ?
    C12 C11A S11 . . 116.7(3) ?
    C5A C11A S11 . . 124.1(3) ?
    C11A C12 C12A . . 120.8(4) ?
    C11A C12 H12 . . 119.6 ?
    C12A C12 H12 . . 119.6 ?
    C1 C12A C12 . . 123.5(4) ?
    C1 C12A C4A . . 119.9(4) ?
    C12 C12A C4A . . 116.6(4) ?
    N6 C14 C15 . . 115.1(3) ?
    N6 C14 H14A . . 108.5 ?
    C15 C14 H14A . . 108.5 ?
    N6 C14 H14B . . 108.5 ?
    C15 C14 H14B . . 108.5 ?
    H14A C14 H14B . . 107.5 ?
    C14 C15 C16 . . 110.2(3) ?
    C14 C15 H15A . . 109.6 ?
    C16 C15 H15A . . 109.6 ?
    C14 C15 H15B . . 109.6 ?
    C16 C15 H15B . . 109.6 ?
    H15A C15 H15B . . 108.1 ?
    C17 C16 C15 . . 113.1(3) ?
    C17 C16 H16A . . 109.0 ?
    C15 C16 H16A . . 109.0 ?
    C17 C16 H16B . . 109.0 ?
    C15 C16 H16B . . 109.0 ?
    H16A C16 H16B . . 107.8 ?
    N18 C17 C16 . . 112.1(3) ?
    N18 C17 H17A . . 109.2 ?
    C16 C17 H17A . . 109.2 ?
    N18 C17 H17B . . 109.2 ?
    C16 C17 H17B . . 109.2 ?
    H17A C17 H17B . . 107.9 ?
    O21 C19 N18 . . 122.0(4) ?
    O21 C19 C20 . . 121.4(4) ?
    N18 C19 C20 . . 116.5(4) ?
    C19 C20 H20A . . 109.5 ?
    C19 C20 H20B . . 109.5 ?
    H20A C20 H20B . . 109.5 ?
    C19 C20 H20C . . 109.5 ?
    H20A C20 H20C . . 109.5 ?
    H20B C20 H20C . . 109.5 ?
    C5A N5 C4A . . 118.8(3) ?
    C5A N6 C6A . . 123.8(3) ?
    C5A N6 C14 . . 118.1(3) ?
    C6A N6 C14 . . 118.2(3) ?
    C19 N18 C17 . . 122.8(3) ?
    C19 N18 H18 . . 118.6 ?
    C17 N18 H18 . . 118.6 ?
    C11A S11 C10A . . 102.2(2) ?
loop_
    _geom_hbond_atom_site_label_D
    _geom_hbond_atom_site_label_H
    _geom_hbond_atom_site_label_A
    _geom_hbond_site_symmetry_A
    _geom_hbond_distance_DH
    _geom_hbond_distance_HA
    _geom_hbond_distance_DA
    _geom_hbond_angle_DHA
    N18 H18 O21 1_565 0.88 1.97 2.819(4) 163
_iucr_refine_instructions_details
;
TITL KP22
CELL  0.71073  12.7800   4.9530  28.7810   90.000   97.726   90.000
ZERR     4.00   0.0004   0.0011   0.0023    0.005    0.005    0.004
LATT   1
SYMM  - X, 1/2 + Y, 1/2 - Z
SFAC  C    H    N    O    S    CL
DISP C    0.00330   0.00160
DISP H    0.00000   0.00000
DISP N    0.00610   0.00330
DISP O    0.01060   0.00600
DISP S    0.12460   0.12340
DISP Cl   0.14840   0.15850
UNIT  84   80   12   4    4    4
MERG   2
OMIT    -2   4   4
OMIT     3   4   3
OMIT    -7   3  21
OMIT    12   3   0
FMAP   2
PLAN   20
SIZE     0.05   0.10   0.60
ACTA
BOND   $H
L.S.   10
EQIV $1 x, y+1, z
htab  N18     O21_$1
TEMP  -173.00
WGHT    0.016000    1.551600
FVAR       0.22743
C1    1    1.159122    0.033504    0.385026    11.00000    0.02485    0.02837 =
         0.03232    0.00491    0.00291   -0.00235
AFIX  43
H1    2    1.196940    0.002169    0.415275    11.00000   -1.20000
AFIX   0
C2    1    1.182730   -0.116536    0.347786    11.00000    0.02495    0.02596 =
         0.03954    0.00201    0.00823    0.00041
AFIX  43
H2    2    1.236048   -0.251318    0.352026    11.00000   -1.20000
AFIX   0
C3    1    1.126435   -0.066940    0.303176    11.00000    0.02962    0.02217 =
         0.03456    0.00035    0.00700   -0.00637
AFIX  43
H3    2    1.142641   -0.168882    0.277108    11.00000   -1.20000
AFIX   0
C4    1    1.048383    0.126041    0.296459    11.00000    0.02702    0.02264 =
         0.02564   -0.00115    0.00229   -0.00929
AFIX  43
H4    2    1.011610    0.155694    0.265950    11.00000   -1.20000
AFIX   0
C4A   1    1.022583    0.280154    0.334551    11.00000    0.02506    0.01629 =
         0.03174    0.00325    0.00726   -0.00450
C5A   1    0.920415    0.615753    0.362593    11.00000    0.02606    0.01853 =
         0.03030    0.00231    0.00480   -0.00174
C6A   1    0.803141    0.978012    0.386048    11.00000    0.02266    0.02325 =
         0.02863    0.00300    0.00295   -0.00390
C7    1    0.720519    1.159281    0.372582    11.00000    0.02690    0.02420 =
         0.02481    0.00067    0.00536   -0.00853
AFIX  43
H7    2    0.689480    1.163009    0.340686    11.00000   -1.20000
AFIX   0
C8    1    0.682031    1.334822    0.404291    11.00000    0.02628    0.02153 =
         0.03716    0.00501    0.00645   -0.00256
AFIX  43
H8    2    0.628911    1.463571    0.393889    11.00000   -1.20000
AFIX   0
C9    1    0.722883    1.316973    0.451014    11.00000    0.02994    0.02100 =
         0.03363   -0.00263    0.00842   -0.00186
C10   1    0.801731    1.136209    0.465639    11.00000    0.03077    0.02665 =
         0.02655    0.00106    0.00072   -0.00513
AFIX  43
H10   2    0.828030    1.123905    0.498050    11.00000   -1.20000
AFIX   0
C10A  1    0.843871    0.970465    0.433792    11.00000    0.02418    0.02396 =
         0.02928    0.00218    0.00375   -0.00236
C11A  1    0.974068    0.577760    0.409207    11.00000    0.02682    0.01933 =
         0.02800    0.00145    0.00712   -0.00398
C12   1    1.051617    0.388886    0.416801    11.00000    0.02431    0.02061 =
         0.02896    0.00487    0.00391   -0.00610
AFIX  43
H12   2    1.087057    0.361561    0.447626    11.00000   -1.20000
AFIX   0
C12A  1    1.080163    0.232644    0.379386    11.00000    0.02120    0.02077 =
         0.03125    0.00286    0.00450   -0.00324
C14   1    0.805311    0.866697    0.302188    11.00000    0.03262    0.02105 =
         0.02341    0.00611    0.00336    0.00228
AFIX  23
H14A  2    0.861102    0.813097    0.283259    11.00000   -1.20000
H14B  2    0.793617    1.063158    0.297796    11.00000   -1.20000
AFIX   0
C15   1    0.703612    0.719545    0.283243    11.00000    0.02849    0.02063 =
         0.02583    0.00176    0.00111   -0.00277
AFIX  23
H15A  2    0.648161    0.761266    0.303092    11.00000   -1.20000
H15B  2    0.715980    0.522195    0.284342    11.00000   -1.20000
AFIX   0
C16   1    0.666550    0.806244    0.232758    11.00000    0.03193    0.01952 =
         0.03154   -0.00052    0.00915   -0.00012
AFIX  23
H16A  2    0.642236    0.996030    0.232726    11.00000   -1.20000
H16B  2    0.727094    0.798219    0.214656    11.00000   -1.20000
AFIX   0
C17   1    0.577944    0.632105    0.208642    11.00000    0.03689    0.02778 =
         0.02917    0.00754    0.00120   -0.00206
AFIX  23
H17A  2    0.594782    0.439772    0.215372    11.00000   -1.20000
H17B  2    0.511868    0.675021    0.221531    11.00000   -1.20000
AFIX   0
C19   1    0.547570    0.469078    0.127313    11.00000    0.02191    0.02892 =
         0.03430   -0.00033   -0.00256    0.00151
C20   1    0.541488    0.542193    0.076385    11.00000    0.03729    0.03264 =
         0.03979   -0.01070    0.00910    0.00151
AFIX 137
H20A  2    0.599949    0.456514    0.063132    11.00000   -1.50000
H20B  2    0.546343    0.738665    0.073263    11.00000   -1.50000
H20C  2    0.474201    0.479114    0.059522    11.00000   -1.50000
AFIX   0
N5    3    0.943140    0.468423    0.326827    11.00000    0.02107    0.01844 =
         0.02857    0.00480    0.00327    0.00036
N6    3    0.843829    0.816086    0.351784    11.00000    0.02730    0.02120 =
         0.02276    0.00085    0.00427   -0.00168
N18   3    0.561505    0.673353    0.158036    11.00000    0.03481    0.01819 =
         0.02941    0.00507   -0.00041   -0.00336
AFIX  43
H18   2    0.560700    0.839584    0.147200    11.00000   -1.20000
AFIX   0
O21   4    0.540537    0.231570    0.140054    11.00000    0.05035    0.01594 =
         0.05041   -0.00070   -0.00544   -0.00149
S11   5    0.949606    0.768412    0.457487    11.00000    0.03430    0.02895 =
         0.02709   -0.00184    0.00063    0.00360
CL13  6    0.672761    1.521236    0.492406    11.00000    0.04043    0.03093 =
         0.03913   -0.00538    0.01046    0.00398
HKLF    4
REM  ?
REM R1 =  0.0667 for   1987 Fo > 4sig(Fo)  and  0.1150 for all   3032 data
REM    245 parameters refined using      0 restraints
END
WGHT      0.0153      1.5582
REM Highest difference peak  0.317,  deepest hole -0.289,  1-sigma level  0.069
Q1    1   0.8882  0.8596  0.4377  11.00000  0.05    0.32
Q2    1   0.6831  1.1670  0.4100  11.00000  0.05    0.30
Q3    1   0.6288  1.6497  0.5314  11.00000  0.05    0.27
Q4    1   0.5484  0.1227  0.1126  11.00000  0.05    0.26
;
data_global
_journal_date_recd_electronic     2012-09-26
_journal_date_accepted     2012-11-05
_journal_name_full     'Acta Crystallographica, Section E'
_journal_year     2012
_journal_volume     68
_journal_issue     12
_journal_page_first     o3324
_journal_page_last     o3325
_journal_paper_category     QO
_journal_paper_doi     10.1107/S1600536812045680
_journal_coeditor_code     GK2524
_publ_contact_author_name     'Pluta, Krystian'
_publ_contact_author_address
;
Department of Organic Chemistry, The  Medical University of Silesia,
ul. Jagiello\'nska 4, 41-200 Sosnowiec, Poland
;
_publ_contact_author_email     pluta@sum.edu.pl
_publ_contact_author_fax     ?
_publ_contact_author_phone     ?
_publ_section_title
;
<i>N</i>-[4-(9-Chloroquino[3,2-<i>b</i>]benzo[1,4]thiazin-6-yl)butyl]acetamide
;
_publ_section_title_footnote
;
 Part CXXXIII in the series of <i>Azinyl sulfides</i>.
;
loop_
    _publ_author_name
    _publ_author_footnote
    _publ_author_address
    'Jele\'n, Ma\/lgorzata' .
;
Department of Organic Chemistry, The Medical University of Silesia,
ul. Jagiello\'nska 4, 41-200 Sosnowiec, Poland
;
    'Suwi\'nska, Kinga' .
;
Institute of Physical Chemistry, Polish Academy of Sciences,
ul. Kasprzaka 44/52, 01-224 Warsaw
Poland
Faculty of Biology and Environmental,
Sciences, Cardinal Stefan Wyszynski University,
ul. W\'oycickiego 1/3, PL-01 938, Warszawa
Poland
;
    'Pluta, Krystian' .
;
Department of Organic Chemistry, The Medical University of Silesia,
ul. Jagiello\'nska 4, 41-200 Sosnowiec, Poland
;
    'Morak-M\/lodawska, Beata' .
;
Department of Organic Chemistry, The Medical University of Silesia,
ul. Jagiello\'nska 4, 41-200 Sosnowiec, Poland
;
