# Supplementary material for: N-[4-(9-Chloro­quino[3,2-b]benzo[1,4]thia­zin-6-yl)but­yl]acetamide
Source: Acta Crystallogr Sect E Struct Rep Online. 2012 Nov 10;68(Pt 12):o3324–5. doi: 10.1107/S1600536812045680 (PMC3588930; doi:10.1107/S1600536812045680)
Supplement: Supplementary file 2 [file e-68-o3324-Isup2.hkl]

# 
# h,k,l, Fc-squared, Fo-squared, sigma(Fo-squared) and status flag 
# 
data_I
_shelx_title ' ?' 
_shelx_refln_list_code          4 
_shelx_F_calc_maximum      243.45 
_exptl_crystal_F_000       832.00 
_reflns_d_resolution_high  0.8502 
 
loop_ 
 _symmetry_equiv_pos_as_xyz 
 'x, y, z' 
 '-x, y+1/2, -z+1/2' 
 '-x, -y, -z' 
 'x, -y-1/2, z-1/2' 
 
_cell_length_a    12.7800 
_cell_length_b     4.9530 
_cell_length_c    28.7810 
_cell_angle_alpha  90.000 
_cell_angle_beta   97.726 
_cell_angle_gamma  90.000 
 
_shelx_F_squared_multiplier     1.000 
 
loop_ 
 _refln_index_h 
 _refln_index_k 
 _refln_index_l 
 _refln_F_squared_calc 
 _refln_F_squared_meas 
 _refln_F_squared_sigma 
 _refln_observed_status 
   2   0   0     1883.90     1936.18     55.97 o 
   3   0   0      788.68      764.65     31.80 o 
   4   0   0      284.84      275.54     16.24 o 
   5   0   0      680.62      629.04     27.84 o 
   6   0   0     2704.66     2910.33    256.36 o 
   7   0   0       28.74       10.49     28.81 o 
   8   0   0    17606.88    18962.52   1169.68 o 
   9   0   0      371.99      392.80     45.34 o 
  10   0   0     2312.72     2181.12    246.72 o 
  11   0   0      262.76      394.98     94.35 o 
  14   0   0      105.56       -1.93     64.57 o 
   1   1   0     2681.29     2297.07     68.97 o 
   2   1   0     3877.94     3862.81    106.24 o 
   3   1   0    16840.54    16779.64    337.17 o 
   4   1   0     5678.25     5760.15    147.96 o 
   5   1   0     2359.50     2421.57     62.86 o 
   6   1   0     3566.95     3899.83     76.88 o 
   7   1   0     2148.99     2149.83     80.33 o 
   8   1   0      746.71      657.74     45.29 o 
   9   1   0        2.46       33.71     21.50 o 
  10   1   0      245.04      298.53     47.27 o 
  11   1   0      626.25      517.58     78.44 o 
  12   1   0      154.78      148.18     53.66 o 
  13   1   0       26.51      218.28     94.93 o 
  14   1   0        2.75       -4.29    108.46 o 
   0   2   0      242.52      257.75     31.22 o 
   1   2   0      408.55      315.83     24.81 o 
   2   2   0     1563.92     1455.02     33.23 o 
   3   2   0      779.99      922.94     35.33 o 
   4   2   0     1803.01     1835.87     39.34 o 
   5   2   0      183.91      165.99     22.32 o 
   6   2   0     1688.82     1699.59     85.56 o 
   7   2   0       36.72      124.85    100.47 o 
   8   2   0       14.67       38.41     14.29 o 
   9   2   0      758.23      736.73     51.41 o 
  10   2   0        4.79       53.33     36.84 o 
  11   2   0        4.01       12.33     25.34 o 
  12   2   0      216.13      234.58     33.61 o 
  13   2   0       19.09       30.49     26.52 o 
   1   3   0       41.35       59.10     11.39 o 
   2   3   0      744.29      772.02     38.31 o 
   3   3   0       80.52       77.32     14.53 o 
   4   3   0      736.08      728.24     48.96 o 
   5   3   0       32.11       24.85     19.20 o 
   6   3   0      342.69      374.59     52.88 o 
   7   3   0       10.56       16.04     15.87 o 
   8   3   0      133.44      196.43     64.46 o 
   9   3   0        0.18       86.49     69.02 o 
  10   3   0        6.81       61.70     35.46 o 
  11   3   0        1.51      -26.17     26.17 o 
   0   4   0     1253.57     1272.68    102.00 o 
   1   4   0       19.02       56.12     30.11 o 
   2   4   0      252.84      223.00     42.53 o 
   3   4   0      487.20      421.74     84.14 o 
   4   4   0        0.58       10.91     18.19 o 
   5   4   0      517.37      552.48     72.40 o 
   6   4   0      289.89      429.21    122.48 o 
   7   4   0       41.54      119.28     53.27 o 
   8   4   0      108.71      116.43     32.12 o 
   9   4   0       38.78       -7.96     34.58 o 
  10   4   0      429.55      516.05    117.33 o 
   1   5   0      539.63      639.38     84.53 o 
   2   5   0        8.63       18.42     26.98 o 
   3   5   0      266.67      305.85     56.84 o 
   4   5   0      867.24     1115.65    202.99 o 
   5   5   0       56.27       41.72     46.85 o 
   6   5   0       55.99       31.43     33.53 o 
   7   5   0      361.70      476.95    124.53 o 
 -14   1   1       24.44      109.56     54.16 o 
 -13   1   1       40.32       67.83     55.65 o 
 -12   1   1      148.70      141.34     35.22 o 
 -11   1   1     1294.56     1237.90    118.55 o 
 -10   1   1       40.37       16.70     20.08 o 
  -9   1   1      511.67      533.94     39.73 o 
  -8   1   1        2.81       14.60     28.49 o 
  -7   1   1      307.14      277.91     23.44 o 
  -6   1   1       87.14      157.87     29.36 o 
  -5   1   1      482.07      512.82     16.03 o 
  -4   1   1      195.25      224.39     13.18 o 
  -3   1   1    59269.77    59246.00    992.53 o 
  -2   1   1       92.40      134.82     10.07 o 
  -1   1   1      866.12      832.86     17.21 o 
   0   1   1      499.10      455.80     22.44 o 
   1   1   1      432.14      477.92     15.78 o 
   2   1   1       10.30       31.72      9.01 o 
   3   1   1     6572.69     6462.91    121.76 o 
   4   1   1      196.94      159.77     21.01 o 
   5   1   1     9080.70     9821.09    173.10 o 
   6   1   1      601.24      498.01     23.35 o 
   7   1   1     1097.66     1085.65     39.68 o 
   8   1   1      135.31      139.11     41.44 o 
   9   1   1      296.56      211.95     39.85 o 
  10   1   1        2.27        3.02     34.34 o 
  11   1   1      304.60      278.84     46.20 o 
  12   1   1      449.06      412.81     53.65 o 
  13   1   1        4.06       40.17     24.80 o 
  14   1   1      136.89       71.79     41.83 o 
 -14   2   1      152.06      147.31     52.50 o 
 -13   2   1        5.09        4.61     34.64 o 
 -12   2   1       34.80       13.74     21.88 o 
 -11   2   1       33.45        6.52     18.59 o 
 -10   2   1        2.41       69.23     31.56 o 
  -9   2   1       73.33       44.39     22.30 o 
  -8   2   1       35.10       28.76     38.44 o 
  -7   2   1       86.14       47.16     21.57 o 
  -6   2   1     3038.31     3154.09    130.18 o 
  -5   2   1       45.40       40.20     15.51 o 
  -4   2   1        7.06      -12.50     12.50 o 
  -3   2   1      841.11      784.37     24.03 o 
  -2   2   1      793.29      803.03     20.87 o 
  -1   2   1     1212.03     1151.98     33.57 o 
   0   2   1       58.59       46.96     14.76 o 
   1   2   1      498.93      571.54     22.88 o 
   2   2   1     2759.33     2979.57     77.78 o 
   3   2   1      154.96      193.27     13.37 o 
   4   2   1     1602.31     1835.82     77.08 o 
   5   2   1       84.89      115.51     16.83 o 
   6   2   1      404.99      412.93     22.16 o 
   7   2   1      105.94      140.99     43.89 o 
   8   2   1      117.64       75.10    109.16 o 
   9   2   1       34.69       51.79     34.88 o 
  10   2   1       10.85       36.02     32.20 o 
  11   2   1      181.65      187.92     34.77 o 
  12   2   1       64.81       -5.56     24.06 o 
  13   2   1       46.54       86.45     59.24 o 
 -12   3   1        8.56      -25.94     25.94 o 
 -11   3   1      255.00      190.51     40.75 o 
 -10   3   1       36.75      -25.59     25.59 o 
  -9   3   1      583.36      567.12    123.25 o 
  -8   3   1      239.39      273.00     39.07 o 
  -7   3   1        4.26       62.24     64.66 o 
  -6   3   1      167.14      126.59     37.67 o 
  -5   3   1       32.98       11.98     26.82 o 
  -4   3   1       13.82        6.57     14.46 o 
  -3   3   1      946.22      845.34     74.01 o 
  -2   3   1       10.26       16.58     24.84 o 
  -1   3   1      213.41      230.39     14.27 o 
   0   3   1      433.64      351.04     41.10 o 
   1   3   1       62.39       53.57     13.14 o 
   2   3   1      473.66      425.92     29.52 o 
   3   3   1      907.23      830.78     86.31 o 
   4   3   1      185.18      157.53     36.25 o 
   5   3   1       27.50       57.00     23.47 o 
   6   3   1       97.55      152.57     44.17 o 
   7   3   1      671.85      593.93     90.22 o 
   8   3   1      255.13      227.28     75.40 o 
   9   3   1      120.21       67.11     72.11 o 
  10   3   1        1.22      -27.67     27.67 o 
  11   3   1      190.13      153.74     38.65 o 
  12   3   1       80.83      110.71     37.16 o 
 -10   4   1      202.28      242.19     61.47 o 
  -9   4   1        0.35       15.96     23.57 o 
  -8   4   1       13.40       83.57     28.82 o 
  -7   4   1      377.22      399.97     50.62 o 
  -6   4   1      466.44      535.88     79.83 o 
  -5   4   1       12.21       69.93     35.67 o 
  -4   4   1      599.94      629.76     63.10 o 
  -3   4   1        0.00       21.14     17.53 o 
  -2   4   1        1.62       18.47     22.63 o 
  -1   4   1       51.96       34.81     17.93 o 
   0   4   1       17.78       44.11     42.46 o 
   1   4   1      795.71      836.86     56.64 o 
   2   4   1      276.52      293.90     26.65 o 
   3   4   1      593.98      537.29     43.43 o 
   4   4   1      461.96      453.47     43.74 o 
   5   4   1      219.08      228.85     46.04 o 
   6   4   1      294.51      218.03     38.59 o 
   7   4   1      118.11       90.49     53.80 o 
   8   4   1       38.92      -10.08     48.22 o 
   9   4   1        0.02      -36.51     41.37 o 
  10   4   1       80.78       70.88     66.80 o 
  -7   5   1       14.65       98.25     60.42 o 
  -6   5   1       26.01       82.05     36.26 o 
  -5   5   1       11.48       85.80     54.04 o 
  -4   5   1        2.73      106.11     56.01 o 
  -3   5   1       26.13       30.82     32.09 o 
  -2   5   1      944.06     1241.07    180.66 o 
  -1   5   1      845.27      880.43    114.64 o 
   0   5   1        3.79       44.48     35.18 o 
   1   5   1      237.15      256.65     40.60 o 
   2   5   1      179.89      186.89     69.65 o 
   3   5   1      419.65      440.40    132.88 o 
   4   5   1        5.22       28.34     53.47 o 
   5   5   1      197.74      193.98     45.18 o 
   6   5   1      400.43      379.72     87.89 o 
   7   5   1       67.07       21.86     35.09 o 
 -14   0   2      851.68      840.16    213.44 o 
 -13   0   2       19.29      130.56     75.21 o 
 -12   0   2       87.11       77.33     52.59 o 
 -11   0   2      101.46      123.87     29.10 o 
 -10   0   2      666.51      662.99     90.36 o 
  -9   0   2      621.37      596.84     67.67 o 
  -8   0   2       32.34       55.98     14.50 o 
  -7   0   2     1002.52      978.64     30.91 o 
  -6   0   2     5944.13     5985.93    409.10 o 
  -5   0   2     5236.01     5251.42    191.60 o 
  -4   0   2    16051.80    16113.38    552.46 o 
  -3   0   2     3777.64     4030.45    187.44 o 
  -2   0   2     1403.88     1495.36     77.24 o 
   2   0   2     4873.70     4829.39    149.01 o 
   3   0   2    24852.08    24429.66    841.78 o 
   4   0   2     8481.26     8630.11    299.07 o 
   5   0   2      600.54      736.27     32.56 o 
   6   0   2      428.19      442.34     23.42 o 
   7   0   2      925.31      916.82     65.41 o 
   8   0   2     3450.73     3384.22    191.79 o 
   9   0   2      229.91      228.84     31.31 o 
  10   0   2      102.00       98.18     50.27 o 
  11   0   2      587.27      657.15    146.55 o 
  12   0   2      204.90      243.85     52.78 o 
  13   0   2       27.86       74.87    172.75 o 
  14   0   2        0.17       32.24     57.90 o 
 -14   1   2        0.18       53.44     50.82 o 
 -13   1   2      125.59      218.28     79.27 o 
 -12   1   2      101.58       -4.01     39.50 o 
 -11   1   2       41.73       -4.06     29.07 o 
 -10   1   2       66.09      146.58     23.11 o 
  -9   1   2      874.67      937.33     60.81 o 
  -8   1   2        0.62       15.57     14.52 o 
  -7   1   2      301.38      217.86     27.51 o 
  -6   1   2        0.20       15.53     28.13 o 
  -5   1   2       71.36       40.94     13.99 o 
  -4   1   2     1882.91     1796.51     42.33 o 
  -3   1   2    14020.65    14451.19    248.96 o 
  -2   1   2     2596.86     2552.24     54.22 o 
  -1   1   2     6989.67     6421.49    108.75 o 
   0   1   2       90.92       87.85      7.83 o 
   1   1   2     1065.85     1124.59     26.02 o 
   2   1   2     3194.36     3271.50     90.36 o 
   3   1   2      225.64      300.32     24.51 o 
   4   1   2      124.41      114.29     12.95 o 
   5   1   2     1664.55     1717.89     64.52 o 
   6   1   2     2534.62     2592.37     95.72 o 
   7   1   2       51.19       28.15      9.81 o 
   8   1   2        3.81       -7.40     24.00 o 
   9   1   2       72.93       59.25     19.51 o 
  10   1   2      239.03      252.42     32.79 o 
  11   1   2      122.21       49.61     72.71 o 
  12   1   2      567.24      637.92     95.70 o 
  13   1   2        5.60       67.67     44.08 o 
  14   1   2      197.45      220.70    224.46 o 
 -14   2   2       33.89       62.17     33.58 o 
 -13   2   2      419.84      399.05     77.85 o 
 -12   2   2     1070.93     1045.23    176.08 o 
 -11   2   2       23.77       43.62     25.56 o 
 -10   2   2      186.41      167.72     27.53 o 
  -9   2   2     1156.00     1134.31     84.81 o 
  -8   2   2      711.47      743.19     52.93 o 
  -7   2   2      416.83      436.57     36.44 o 
  -6   2   2     6111.58     6326.18    232.16 o 
  -5   2   2       42.27       43.91     28.26 o 
  -4   2   2      477.68      429.93     40.09 o 
  -3   2   2     1376.83     1341.03     50.36 o 
  -2   2   2     1921.13     1766.28     35.11 o 
  -1   2   2     5759.84     5477.96    120.36 o 
   0   2   2     2116.35     2167.74     50.18 o 
   1   2   2     3191.30     3083.68     60.51 o 
   2   2   2     1968.69     1996.32     85.94 o 
   3   2   2        6.71       27.75      8.19 o 
   4   2   2      121.85      156.00     24.25 o 
   5   2   2     1149.14     1253.40     56.65 o 
   6   2   2     1486.07     1281.70     80.37 o 
   7   2   2      325.10      419.71     38.92 o 
   8   2   2      203.72      180.24     27.92 o 
   9   2   2     2085.16     2178.15    215.32 o 
  10   2   2       25.14       22.72     23.08 o 
  11   2   2        0.09       27.45     28.52 o 
  12   2   2      181.02      255.47     80.79 o 
  13   2   2        0.65       32.79     25.95 o 
 -12   3   2      106.93      136.67     43.84 o 
 -11   3   2      130.12       54.93     56.45 o 
 -10   3   2      158.86       71.06     54.97 o 
  -9   3   2      127.95      111.77     47.69 o 
  -8   3   2      194.71      114.55     43.67 o 
  -7   3   2        1.02       -1.46     16.74 o 
  -6   3   2     1429.81     1419.92     93.21 o 
  -5   3   2     1348.59     1286.24     79.50 o 
  -4   3   2      286.83      316.90     26.43 o 
  -3   3   2      207.85      211.99     38.48 o 
  -2   3   2       10.40       20.78     14.46 o 
  -1   3   2        3.26        3.59     21.91 o 
   0   3   2       25.14       56.75     11.11 o 
   1   3   2     1257.08     1345.75     44.40 o 
   2   3   2     1146.29     1061.92     41.12 o 
   3   3   2      357.49      338.79     30.28 o 
   4   3   2        8.63      -13.44     31.23 o 
   5   3   2      574.58      560.93     43.40 o 
   6   3   2      532.95      483.49     38.51 o 
   7   3   2       20.45      -19.47     20.34 o 
   8   3   2       50.23       61.40     30.50 o 
   9   3   2      375.02      366.17     53.03 o 
  10   3   2     1083.70     1045.28    153.14 o 
  11   3   2      423.76      365.65     57.96 o 
  12   3   2      190.65      227.93     69.48 o 
 -10   4   2       64.55       59.06     30.85 o 
  -9   4   2        9.19        8.52     25.08 o 
  -8   4   2       11.90       29.17     67.22 o 
  -7   4   2        9.33      -10.75     23.36 o 
  -6   4   2      972.77      930.56    155.24 o 
  -5   4   2       14.15       -2.26     39.68 o 
  -4   4   2        0.63      -19.71     94.93 o 
  -3   4   2      215.35      230.03     44.96 o 
  -2   4   2      222.48      226.65     33.70 o 
  -1   4   2        9.18      -13.95     30.39 o 
   0   4   2     1393.09     1369.40     81.74 o 
   1   4   2       40.63       62.50     16.92 o 
   2   4   2        6.93      -15.88     28.24 o 
   3   4   2       93.66      187.31     24.35 o 
   4   4   2      319.26      213.34     42.50 o 
   5   4   2        0.48       32.60     25.45 o 
   6   4   2      268.67      257.82     40.04 o 
   7   4   2      187.53      139.19     37.17 o 
   8   4   2     1257.72     1349.87    192.04 o 
   9   4   2        3.57      -48.92    135.53 o 
  10   4   2      412.86      442.14    121.88 o 
  -7   5   2      118.07      219.49     67.10 o 
  -6   5   2       69.32      100.80     41.68 o 
  -5   5   2      152.52      232.26     52.21 o 
  -4   5   2        0.59       77.69     31.16 o 
  -3   5   2       66.08      -11.37     30.38 o 
  -2   5   2        8.37       48.46     35.95 o 
  -1   5   2     1728.97     1586.32    201.48 o 
   0   5   2      506.29      558.83     74.58 o 
   1   5   2      224.08      323.99     47.56 o 
   2   5   2       67.95       93.03     39.05 o 
   3   5   2      582.31      567.03     99.56 o 
   4   5   2      367.93      396.91    161.86 o 
   5   5   2       17.83      -11.30     46.30 o 
   6   5   2       34.52       95.41     44.99 o 
   7   5   2     1032.99     1182.85    253.85 o 
 -14   1   3       18.24       31.49     71.05 o 
 -13   1   3       29.47       38.47     51.81 o 
 -12   1   3      234.58      237.47     49.55 o 
 -11   1   3       30.24       57.91     28.46 o 
 -10   1   3        1.16       -2.15     19.09 o 
  -9   1   3     1090.46     1085.89     79.60 o 
  -8   1   3     1811.69     1864.80    128.81 o 
  -7   1   3     1446.08     1582.54     90.70 o 
  -6   1   3      683.71      725.28     27.10 o 
  -5   1   3       78.24       55.13     19.81 o 
  -4   1   3      783.02      799.11     31.17 o 
  -3   1   3       69.83       79.46     19.73 o 
  -2   1   3    13349.69    13016.02    208.75 o 
  -1   1   3     2386.72     2303.98     41.04 o 
   0   1   3    11878.49    11005.21    179.64 o 
   1   1   3     2676.97     2560.99     51.24 o 
   2   1   3       94.83      109.68     16.02 o 
   3   1   3      139.12      214.00     19.53 o 
   4   1   3      747.11      811.68     62.79 o 
   5   1   3        5.67       -9.13      9.13 o 
   6   1   3     3375.40     3396.57     89.30 o 
   7   1   3       55.11       79.08     15.41 o 
   8   1   3        0.07       17.08     26.48 o 
   9   1   3      441.89      446.09     76.52 o 
  10   1   3        7.90        7.03     19.59 o 
  11   1   3       10.67       18.75     30.80 o 
  12   1   3        9.07        4.14     31.78 o 
  13   1   3      445.26      402.73    112.16 o 
  14   1   3      580.54      572.84    116.77 o 
 -14   2   3       18.37       59.87     34.62 o 
 -13   2   3        5.51       -0.66     79.49 o 
 -12   2   3       88.87       59.79     55.55 o 
 -11   2   3      633.34      554.41    118.24 o 
 -10   2   3       15.72       89.23     42.39 o 
  -9   2   3      791.03      722.99     63.29 o 
  -8   2   3      362.75      330.33     50.06 o 
  -7   2   3      585.27      551.88     49.17 o 
  -6   2   3       30.19       20.73     17.55 o 
  -5   2   3       37.50       48.57     18.66 o 
  -4   2   3      838.00      924.87     47.61 o 
  -3   2   3     1248.64     1309.86     36.58 o 
  -2   2   3        6.27       10.71     12.56 o 
  -1   2   3      241.74      273.72     27.57 o 
   0   2   3       57.77       85.44     11.27 o 
   1   2   3      135.98      149.26     10.96 o 
   2   2   3      320.03      351.53     29.13 o 
   3   2   3        3.14       14.74     23.08 o 
   4   2   3     1316.02     1378.15     36.40 o 
   5   2   3        2.95       25.39     17.93 o 
   6   2   3      333.35      340.20     30.16 o 
   7   2   3      262.55      237.51     23.41 o 
   8   2   3       41.18       81.32     20.16 o 
   9   2   3       40.32       51.24     17.13 o 
  10   2   3      418.36      442.09     37.51 o 
  11   2   3       18.43        6.45     25.49 o 
  12   2   3        8.77       70.49     28.51 o 
  13   2   3        0.09       85.67     46.76 o 
 -12   3   3        7.59       81.88     76.35 o 
 -11   3   3      125.21       95.36     37.46 o 
 -10   3   3       11.59       12.06     33.18 o 
  -9   3   3     1901.80     1732.35    241.22 o 
  -8   3   3       24.35       28.23     16.69 o 
  -7   3   3       94.52      124.03     50.01 o 
  -6   3   3      942.82      869.82     60.24 o 
  -5   3   3       83.03      111.72     25.33 o 
  -4   3   3       90.28      117.70     43.90 o 
  -3   3   3     2993.11     2905.26    126.74 o 
  -2   3   3      112.47       99.75     16.72 o 
  -1   3   3      264.96      261.95     24.72 o 
   0   3   3       68.55       58.16     34.60 o 
   1   3   3       50.15       77.99     19.81 o 
   2   3   3       62.60       54.45     19.72 o 
   3   3   3      107.70      119.69     34.41 o 
   4   3   3        0.59       35.59     16.77 o 
   5   3   3     1589.41     1501.66    115.12 o 
   6   3   3      719.30      886.64     99.89 o 
   7   3   3      726.61      752.45     50.09 o 
   8   3   3      291.10      264.08     37.62 o 
   9   3   3      289.87      244.89     37.78 o 
  10   3   3       43.34       42.53     21.95 o 
  11   3   3       98.38      125.33     31.11 o 
  12   3   3       40.20       65.01     37.98 o 
 -10   4   3       11.20       47.97     34.00 o 
  -9   4   3        4.91      -12.94     65.35 o 
  -8   4   3       62.96       -4.83     54.67 o 
  -7   4   3        0.26       92.92     49.78 o 
  -6   4   3      147.36      182.03     57.80 o 
  -5   4   3       89.64      156.94     31.23 o 
  -4   4   3     1311.43     1415.37    132.15 o 
  -3   4   3      735.87      600.18     49.43 o 
  -2   4   3      303.20      337.76     40.41 o 
  -1   4   3       11.81       61.20     28.69 o 
   0   4   3      240.04      222.30     35.55 o 
   1   4   3      354.19      328.66     37.48 o 
   2   4   3        8.27       17.08     16.41 o 
   4   4   3     2371.74     2309.79    191.01 o 
   5   4   3        8.15       23.00     18.55 o 
   6   4   3      299.43      291.44     67.84 o 
   7   4   3      403.86      342.41     51.12 o 
   8   4   3       84.60      162.69     37.57 o 
   9   4   3       95.32       91.62     42.62 o 
  10   4   3        0.66       -6.35     41.39 o 
  -7   5   3        5.98       -2.56     59.18 o 
  -6   5   3        7.19      -32.53    120.84 o 
  -5   5   3      221.31      179.32     41.85 o 
  -4   5   3       37.66      131.34     41.28 o 
  -3   5   3        2.15       37.98     30.75 o 
  -2   5   3      785.02      980.93    142.14 o 
  -1   5   3      148.67      172.29     32.59 o 
   0   5   3        7.11       37.28     40.99 o 
   1   5   3      271.79      372.82     60.98 o 
   2   5   3       15.54       53.98     33.39 o 
   3   5   3        1.84       83.34     32.67 o 
   4   5   3      236.23      198.84     57.90 o 
   5   5   3       51.48       84.65     43.82 o 
   6   5   3      116.47      165.69     56.70 o 
   7   5   3       18.33       32.13     47.63 o 
 -15   0   4       14.07      -19.47     33.88 o 
 -14   0   4      406.33      693.69    307.98 o 
 -13   0   4      412.61      342.59    122.19 o 
 -12   0   4      273.95      210.42     35.20 o 
 -11   0   4     2208.74     2452.18    270.62 o 
 -10   0   4     1607.69     1602.75    116.95 o 
  -9   0   4     1314.42     1457.25    113.87 o 
  -8   0   4     1287.01     1314.35    118.61 o 
  -7   0   4       91.83       79.75     15.11 o 
  -6   0   4     2179.16     2216.03    140.07 o 
  -5   0   4        1.27       33.60     17.30 o 
  -4   0   4      119.27      139.50     13.24 o 
  -3   0   4    31951.77    29885.98    748.15 o 
  -2   0   4     7643.01     7314.40    175.44 o 
  -1   0   4     1538.35     1545.14     55.29 o 
   1   0   4    13073.86    12727.83    522.52 o 
   2   0   4     5771.53     5561.54    136.73 o 
   3   0   4     6308.55     6748.54    245.54 o 
   4   0   4     1535.71     1632.97     56.84 o 
   5   0   4     2565.27     2530.53    244.28 o 
   6   0   4      287.97      348.73     45.72 o 
   7   0   4     3540.89     3601.85    173.52 o 
   8   0   4      458.87      455.35     97.92 o 
   9   0   4        0.05       23.26     21.77 o 
  10   0   4      448.85      541.19     59.91 o 
  11   0   4     1877.41     2135.09    255.64 o 
  12   0   4       22.03       62.87     54.23 o 
  13   0   4      596.57      537.87    146.18 o 
  14   0   4       11.06      100.53     61.67 o 
 -14   1   4      129.68      286.52    141.33 o 
 -13   1   4       61.87       13.42     23.66 o 
 -12   1   4       19.43       19.62     30.51 o 
 -11   1   4     1009.77     1019.57     78.63 o 
 -10   1   4     1215.88      997.50    218.21 o 
  -9   1   4       69.65       46.13     16.15 o 
  -8   1   4       47.40       79.42     17.35 o 
  -7   1   4     1810.33     1571.27    102.94 o 
  -6   1   4       39.36       39.80     10.30 o 
  -5   1   4      174.93      196.30     12.31 o 
  -4   1   4      250.59      238.19     12.00 o 
  -3   1   4     8849.86     8973.87    167.88 o 
  -2   1   4    35853.22    35121.04    519.02 o 
  -1   1   4       16.03       41.00      6.98 o 
   0   1   4        3.49       34.66     17.52 o 
   1   1   4     5019.13     5178.75    107.08 o 
   2   1   4     1011.29      953.74     30.28 o 
   3   1   4     1592.65     1486.45     46.32 o 
   4   1   4     2590.01     2647.14     59.26 o 
   5   1   4     1372.88     1416.48     40.83 o 
   6   1   4     1147.32     1314.22     86.40 o 
   7   1   4      368.45      347.98     18.42 o 
   8   1   4      161.21      156.68     20.74 o 
   9   1   4       31.77       26.98     14.46 o 
  10   1   4      478.87      379.23     48.64 o 
  11   1   4      337.15      412.95     42.30 o 
  12   1   4       84.65       98.06     25.65 o 
  13   1   4      263.28      306.72     74.16 o 
  14   1   4      321.68      187.34     61.15 o 
 -14   2   4       63.25       37.09     25.08 o 
 -13   2   4      425.77      331.76    108.28 o 
 -12   2   4      640.31      756.90     99.61 o 
 -11   2   4        2.36      -14.51     17.20 o 
 -10   2   4       96.81      143.49     37.15 o 
  -9   2   4      479.53      485.20     54.00 o 
  -8   2   4       27.98      100.53     29.00 o 
  -7   2   4      497.93      409.38     43.70 o 
  -6   2   4      213.32      241.28     17.30 o 
  -5   2   4    12265.37    12640.41    351.38 o 
  -4   2   4     2472.33     2569.31    101.97 o 
  -3   2   4      199.95      203.74     35.74 o 
  -2   2   4      113.21      101.28     10.48 o 
  -1   2   4     2103.28     2074.89     44.76 o 
   0   2   4      140.43      131.02     24.96 o 
   1   2   4     1522.71     1487.81     79.20 o 
   2   2   4      111.93       94.13     10.52 o 
   3   2   4     4021.05     4114.75    191.79 o 
   4   2   4      185.96      224.90     17.47 o 
   5   2   4     1681.08     1690.07     93.62 o 
   6   2   4     1793.71     1738.97     79.17 o 
   7   2   4      956.65      957.95     71.86 o 
   8   2   4       61.76       51.58     28.41 o 
   9   2   4     1368.49     1210.50    119.66 o 
  10   2   4        5.34       14.60     20.68 o 
  11   2   4       61.42      100.05     21.38 o 
  12   2   4      323.25      383.41     64.74 o 
  13   2   4        8.89       -5.84     45.95 o 
 -12   3   4       52.44        5.85     83.72 o 
 -11   3   4       95.55       81.67     44.06 o 
 -10   3   4       25.30       41.06     34.33 o 
  -9   3   4      197.00      161.65     37.34 o 
  -8   3   4      213.16      226.63     55.51 o 
  -7   3   4      689.58      651.84     40.40 o 
  -6   3   4       48.91       76.81     33.85 o 
  -5   3   4      118.78      113.76     16.02 o 
  -4   3   4        0.52       -6.28     22.58 o 
  -3   3   4      260.70      224.63     27.77 o 
  -2   3   4       10.08       39.54     13.45 o 
  -1   3   4      687.41      636.09     30.14 o 
   0   3   4      444.60      433.64     36.62 o 
   1   3   4     1255.90     1346.46     50.55 o 
   2   3   4      770.13      714.18     32.59 o 
   3   3   4       71.86      155.35     48.81 o 
   4   3   4        1.71      -20.67     29.27 o 
   5   3   4      560.75      518.96     78.53 o 
   6   3   4       19.24       44.75     51.68 o 
   7   3   4       36.83       16.52     18.14 o 
   8   3   4       18.62       37.58     32.15 o 
   9   3   4       12.34       35.76     16.57 o 
  10   3   4      123.25      141.78     43.90 o 
  11   3   4        1.44       80.53     58.77 o 
  12   3   4      211.67      243.58     62.95 o 
 -10   4   4       25.52        6.14     56.74 o 
  -9   4   4       57.93      -13.72     67.57 o 
  -8   4   4       75.86      106.89     28.33 o 
  -7   4   4       19.34        5.04     19.83 o 
  -6   4   4      625.25      726.24     93.58 o 
  -5   4   4      307.25      322.30     34.47 o 
  -4   4   4       40.54       77.16     73.11 o 
  -3   4   4     2630.54     2610.68    180.75 o 
  -1   4   4       29.69      104.29     29.94 o 
   0   4   4      155.07      170.47     19.27 o 
   1   4   4        4.83       53.68     20.75 o 
   2   4   4     1008.33     1061.89     78.86 o 
   3   4   4     1160.66     1110.09     91.28 o 
   4   4   4      442.59      462.37     44.97 o 
   5   4   4      780.12      856.25     74.99 o 
   6   4   4       16.89       94.11     26.42 o 
   7   4   4      184.05      220.88     36.86 o 
   8   4   4       78.21      241.87     74.79 o 
   9   4   4      111.95      108.11     50.15 o 
  10   4   4        0.94      -13.81     37.92 o 
  -7   5   4      655.50      642.42    169.81 o 
  -6   5   4      164.36      140.81     48.11 o 
  -5   5   4        1.38      -16.85     46.55 o 
  -4   5   4        0.87       14.12     30.93 o 
  -3   5   4        1.21      -47.10     47.10 o 
  -2   5   4       48.13       62.44     35.66 o 
  -1   5   4      688.35      801.64    104.26 o 
   0   5   4      408.68      388.55     69.56 o 
   1   5   4     1026.89     1244.22    207.85 o 
   2   5   4      190.37      140.37     40.51 o 
   3   5   4      406.07      353.03     72.12 o 
   4   5   4      110.69       99.29     50.74 o 
   5   5   4      197.17      144.63     52.45 o 
   6   5   4       14.05      -23.60     51.04 o 
   7   5   4       18.66       51.29     63.68 o 
 -14   1   5       53.71       44.47     24.61 o 
 -13   1   5      432.39      347.09     58.17 o 
 -12   1   5      448.25      444.56     71.97 o 
 -11   1   5      420.82      428.49     52.40 o 
 -10   1   5        0.27       31.30     16.20 o 
  -9   1   5      356.55      337.26     28.09 o 
  -8   1   5      470.95      395.48     30.50 o 
  -7   1   5      222.74      239.61     22.85 o 
  -6   1   5      406.00      439.29     19.36 o 
  -5   1   5     1803.20     1760.63     55.54 o 
  -4   1   5        4.91       14.52     28.90 o 
  -3   1   5     1209.38     1357.83     51.80 o 
  -2   1   5    12893.92    12554.22    234.46 o 
  -1   1   5     5978.64     5753.26    102.75 o 
   0   1   5     1415.12     1450.44     30.09 o 
   1   1   5     1810.16     1752.36     43.23 o 
   2   1   5       15.99       -9.38     11.44 o 
   3   1   5     3073.66     3080.90     84.69 o 
   4   1   5      259.45      252.23     24.39 o 
   5   1   5      528.77      583.43     18.89 o 
   6   1   5     3224.08     3373.56    112.99 o 
   7   1   5      101.49       98.53     24.56 o 
   8   1   5      486.91      508.23     33.39 o 
   9   1   5       72.12       60.80     40.16 o 
  10   1   5      444.91      396.87     34.35 o 
  11   1   5       98.69      101.47     44.85 o 
  12   1   5       84.90      297.16     98.60 o 
  13   1   5       40.58       49.11     27.13 o 
  14   1   5       10.76       77.05     40.18 o 
 -14   2   5      244.24      161.15     70.91 o 
 -13   2   5      130.32       29.55     66.16 o 
 -12   2   5       52.64       49.74     26.51 o 
 -11   2   5        0.12      -30.88     58.59 o 
 -10   2   5        6.66       42.91     27.29 o 
  -9   2   5       59.89      110.73     50.93 o 
  -8   2   5      400.54      353.82     67.45 o 
  -7   2   5        5.64        5.53     16.08 o 
  -6   2   5     4366.65     4547.03    151.51 o 
  -5   2   5     9242.61     9580.84    291.03 o 
  -4   2   5       18.48       33.67     10.05 o 
  -3   2   5        3.34       -9.63     21.77 o 
  -2   2   5       23.04       12.90      7.91 o 
  -1   2   5       56.81       60.22      9.35 o 
   0   2   5      153.20      207.11     38.82 o 
   1   2   5      612.17      646.81     21.10 o 
   2   2   5      719.45      725.09     51.74 o 
   3   2   5     4019.89     4208.24    144.63 o 
   4   2   5       24.86       15.66     24.81 o 
   5   2   5      351.44      325.45     43.67 o 
   6   2   5        1.57       11.16     17.20 o 
   7   2   5        3.15      -16.06     30.76 o 
   8   2   5      290.92      274.46     23.04 o 
   9   2   5        9.04       -7.22     24.50 o 
  10   2   5      280.20      224.11     49.83 o 
  11   2   5       12.82       48.57     34.40 o 
  12   2   5       80.66       58.41     35.13 o 
  13   2   5       88.10       66.46     44.50 o 
 -12   3   5       80.99       92.65     35.54 o 
 -11   3   5      256.67      278.14     55.59 o 
 -10   3   5        0.11       42.91     25.23 o 
  -9   3   5       37.86       33.46     51.54 o 
  -8   3   5     5282.48     5286.10    435.06 o 
  -7   3   5       51.14       56.65     21.88 o 
  -6   3   5     2535.55     2589.34    165.55 o 
  -5   3   5       79.84       73.24     35.80 o 
  -4   3   5       24.26       20.17     10.74 o 
  -3   3   5      172.14      177.69     22.10 o 
  -2   3   5       83.56      113.44     28.97 o 
  -1   3   5      124.34      113.60     13.90 o 
   0   3   5     6417.96     6830.34    231.97 o 
   1   3   5        1.16      -10.95     10.95 o 
   2   3   5       13.09       -7.63     27.60 o 
   3   3   5      102.56      153.43     34.74 o 
   4   3   5      146.80      130.29     29.48 o 
   5   3   5        0.74       26.55     29.30 o 
   6   3   5        0.93      -14.57     17.53 o 
   7   3   5      395.24      316.12     30.17 o 
   8   3   5      195.14      192.53     45.29 o 
   9   3   5      667.46      600.25     98.73 o 
  10   3   5      520.17      610.12     75.28 o 
  11   3   5      167.58      363.07    101.56 o 
  12   3   5        0.06       75.51     35.91 o 
 -10   4   5       84.04      221.21     55.82 o 
  -9   4   5       26.19       -2.28     41.83 o 
  -8   4   5      276.64      206.90     38.51 o 
  -7   4   5        6.22       32.73     20.57 o 
  -6   4   5        2.81       39.54     42.47 o 
  -5   4   5        7.30       63.35     53.86 o 
  -4   4   5      849.25      819.36     78.62 o 
  -3   4   5      375.19      395.02     34.52 o 
  -2   4   5       66.99      112.63     45.51 o 
  -1   4   5      703.84      753.98     51.72 o 
   0   4   5      950.27     1082.73     76.46 o 
   1   4   5       15.76       14.67     39.88 o 
   2   4   5      173.60      158.19     44.34 o 
   3   4   5      164.27      136.82     35.72 o 
   4   4   5        3.43        2.11     19.12 o 
   5   4   5      791.01      747.29     67.17 o 
   6   4   5      496.31      441.83     75.43 o 
   7   4   5       52.00       68.14     22.77 o 
   8   4   5      336.22      356.02     73.34 o 
   9   4   5       31.95       90.89     49.57 o 
  10   4   5       49.60       39.49     60.78 o 
  -7   5   5       24.43      184.17     57.54 o 
  -6   5   5       21.09       44.63     35.45 o 
  -5   5   5       77.23       98.79     71.73 o 
  -4   5   5       60.19       63.94     75.54 o 
  -3   5   5        0.01       55.20     32.25 o 
  -2   5   5        0.52       84.86     40.80 o 
  -1   5   5      375.65      342.05     50.79 o 
   0   5   5     1946.11     2011.75    256.00 o 
   1   5   5        0.06      -27.24     27.24 o 
   2   5   5       41.24       11.65     27.40 o 
   3   5   5      587.85      641.84    136.19 o 
   4   5   5        5.22       90.22     44.46 o 
   5   5   5        6.87       30.44     32.24 o 
   6   5   5      310.01      239.00     78.50 o 
 -14   0   6        6.58       17.40     63.99 o 
 -13   0   6      294.16      301.79     52.53 o 
 -12   0   6       44.14       57.19     22.54 o 
 -11   0   6       88.11       24.10     50.07 o 
 -10   0   6      619.38      662.72     53.76 o 
  -9   0   6      325.94      380.36     35.85 o 
  -8   0   6      894.47      905.27    173.91 o 
  -7   0   6     3086.11     3068.26    237.03 o 
  -6   0   6      527.71      437.70     45.34 o 
  -5   0   6     2325.88     2481.99     93.86 o 
  -4   0   6      679.01      687.26     65.15 o 
  -3   0   6        1.06       20.09     16.34 o 
  -2   0   6      483.12      571.95     35.09 o 
  -1   0   6     3122.96     3035.99     75.21 o 
   0   0   6     3385.82     3163.20    116.11 o 
   1   0   6     3361.34     3600.42    101.31 o 
   2   0   6     1011.94     1142.53     37.14 o 
   3   0   6      140.82      183.56     33.06 o 
   4   0   6       88.35       52.93     12.65 o 
   5   0   6     2014.16     1818.71    103.05 o 
   6   0   6        1.70       10.67     13.86 o 
   7   0   6     3787.79     3915.89    173.02 o 
   8   0   6      506.04      344.33     73.47 o 
   9   0   6      349.42      238.19     62.45 o 
  10   0   6      236.42      274.73     75.79 o 
  11   0   6       17.11      -24.41     28.28 o 
  12   0   6      253.15      341.58    171.10 o 
  14   0   6       17.03       57.81     44.08 o 
 -14   1   6       60.77      171.59     45.15 o 
 -13   1   6       26.04       -7.26     25.80 o 
 -12   1   6      236.95      192.36     33.30 o 
 -11   1   6      251.22      202.72     50.29 o 
 -10   1   6      279.30      378.52     43.30 o 
  -9   1   6      341.95      310.22     41.89 o 
  -8   1   6      620.04      622.74     38.23 o 
  -7   1   6       21.61       57.34     11.59 o 
  -6   1   6        7.15        0.97     17.30 o 
  -5   1   6      208.93      187.89     23.86 o 
  -4   1   6        9.71       39.26      9.71 o 
  -3   1   6     2705.72     2684.69     57.43 o 
  -2   1   6      184.76      161.86     10.69 o 
  -1   1   6     3807.43     3747.54     67.28 o 
   0   1   6      190.61      162.85     13.87 o 
   1   1   6     3032.88     3044.91     85.04 o 
   2   1   6       92.54       83.54     28.94 o 
   3   1   6     2365.01     2455.51     72.78 o 
   4   1   6       59.08       65.87     19.77 o 
   5   1   6     1074.91     1137.53     35.52 o 
   6   1   6      303.78      285.69     25.45 o 
   7   1   6      223.74      168.96     31.78 o 
   8   1   6       23.12       32.83     25.92 o 
   9   1   6      599.38      553.76     47.88 o 
  10   1   6       38.99       25.53     50.59 o 
  11   1   6      435.42      601.13     91.44 o 
  12   1   6       89.75       18.27     20.84 o 
  13   1   6        7.65        8.49     34.41 o 
  14   1   6      133.38      136.07     41.66 o 
 -14   2   6       85.44      163.09     42.31 o 
 -13   2   6      179.83      226.74     51.32 o 
 -12   2   6      191.10      240.53     42.41 o 
 -11   2   6     1418.70     1339.82    174.13 o 
 -10   2   6      220.10      243.90     35.26 o 
  -9   2   6      362.02      269.30     26.54 o 
  -8   2   6      450.62      447.19     53.89 o 
  -7   2   6      954.62      904.13     75.93 o 
  -6   2   6      370.73      374.81     25.34 o 
  -5   2   6    12351.54    12647.27    365.65 o 
  -4   2   6     2863.84     2926.37     60.88 o 
  -3   2   6     1264.58     1372.04     28.17 o 
  -2   2   6     4558.19     4406.71     79.20 o 
  -1   2   6      460.20      426.67     31.61 o 
   0   2   6        3.20       54.53     19.65 o 
   1   2   6       20.99       54.61     10.26 o 
   2   2   6      269.67      279.11     14.59 o 
   3   2   6     9842.80    10225.31    206.72 o 
   4   2   6       60.67       85.96     11.24 o 
   5   2   6      145.54      111.18     12.11 o 
   6   2   6     1096.21     1157.96     65.10 o 
   7   2   6      480.63      480.33     39.93 o 
   8   2   6      320.04      376.86     56.31 o 
   9   2   6       30.89       55.75     28.66 o 
  10   2   6        7.17       42.52     27.38 o 
  11   2   6       36.40        4.61     44.30 o 
  12   2   6      122.62       66.85     62.03 o 
  13   2   6      474.93      592.21    135.46 o 
 -12   3   6      247.92      400.57     83.44 o 
 -11   3   6      129.24       46.42     53.06 o 
 -10   3   6       11.39       48.46     21.72 o 
  -9   3   6     1483.74     1578.48    199.52 o 
  -8   3   6     3602.47     3507.69    291.49 o 
  -7   3   6     1556.00     1446.28    170.64 o 
  -6   3   6     1893.21     1831.97    118.17 o 
  -5   3   6      112.04      110.25     20.32 o 
  -4   3   6      520.67      511.22     31.77 o 
  -3   3   6      184.78      139.53     13.33 o 
  -2   3   6        0.18       -0.59     11.19 o 
  -1   3   6     1550.59     1550.21     57.63 o 
   0   3   6     1252.33     1310.43     65.33 o 
   1   3   6     2076.81     2269.20     80.77 o 
   2   3   6     4462.94     4807.24    185.14 o 
   3   3   6     1709.64     1661.41    100.04 o 
   4   3   6       19.77       38.96     18.22 o 
   5   3   6      194.44      206.59     36.28 o 
   6   3   6       80.40       60.13     41.58 o 
   7   3   6      263.99      270.85     44.56 o 
   8   3   6      120.60      183.51     32.69 o 
   9   3   6       29.89       85.87     31.78 o 
  10   3   6       22.60      193.00     57.60 o 
  11   3   6        1.67       38.22     67.00 o 
  12   3   6        4.38       46.95     86.81 o 
 -10   4   6      169.29       88.38     80.45 o 
  -9   4   6      359.85      366.59     71.28 o 
  -8   4   6       68.93      150.50     35.92 o 
  -7   4   6       95.65      170.80     32.84 o 
  -6   4   6        9.20      -11.23     23.02 o 
  -5   4   6      298.53      315.10     71.13 o 
  -4   4   6     2068.20     2175.43    198.95 o 
  -3   4   6     7016.67     7390.91    496.44 o 
  -2   4   6      202.05      177.47     44.54 o 
  -1   4   6      289.03      308.20     37.07 o 
   0   4   6      188.28      189.35    101.98 o 
   1   4   6      474.13      468.66     40.70 o 
   2   4   6       48.71       87.26     16.73 o 
   3   4   6       17.66       68.89     35.72 o 
   4   4   6     1206.38     1342.82    113.34 o 
   5   4   6     2286.29     2360.90    268.23 o 
   6   4   6      225.19      158.83     65.91 o 
   7   4   6      420.75      503.76     78.06 o 
   8   4   6      245.08      301.67    117.35 o 
   9   4   6        1.97       39.88     32.28 o 
  10   4   6       25.77      -27.29     58.65 o 
  -7   5   6        3.54       -0.81    107.40 o 
  -6   5   6      103.18       31.33     36.48 o 
  -5   5   6       29.54       16.73     35.89 o 
  -4   5   6      587.30      730.26    132.19 o 
  -3   5   6      529.57      470.57     86.43 o 
  -2   5   6      209.81      295.35     44.80 o 
  -1   5   6     1102.62     1244.34    179.45 o 
   0   5   6      562.22      580.63     78.12 o 
   1   5   6      485.69      578.68    122.50 o 
   2   5   6       11.55       55.99     28.59 o 
   3   5   6        5.86      -39.77     67.77 o 
   4   5   6        0.15       91.82     40.59 o 
   5   5   6      245.84      135.91     64.83 o 
   6   5   6       18.55       52.85     31.66 o 
 -14   1   7      668.19      645.39    125.53 o 
 -13   1   7       18.96        2.99     37.12 o 
 -12   1   7      126.32      227.02     52.40 o 
 -11   1   7      751.90      766.90     97.28 o 
 -10   1   7        0.23        9.56     44.77 o 
  -9   1   7      189.75      217.02     21.99 o 
  -8   1   7      283.04      255.85     37.14 o 
  -7   1   7      464.87      475.62     28.27 o 
  -6   1   7      334.28      335.51     19.31 o 
  -5   1   7      292.90      280.82     33.46 o 
  -4   1   7       25.36       43.54     11.13 o 
  -3   1   7      354.80      321.30     14.23 o 
  -2   1   7       11.60       25.25     41.40 o 
  -1   1   7        4.58       18.65     21.38 o 
   0   1   7     3012.96     2806.47     55.98 o 
   1   1   7      759.32      819.51     22.52 o 
   2   1   7      458.44      481.16     25.53 o 
   3   1   7      126.44      108.09     10.69 o 
   4   1   7     4258.70     4560.53    127.08 o 
   5   1   7      754.56      776.57     22.04 o 
   6   1   7       91.52      105.95     11.55 o 
   7   1   7       68.24      101.74     36.10 o 
   8   1   7       34.28       39.96     14.14 o 
   9   1   7      730.58      770.99     50.63 o 
  10   1   7       53.10       71.78     39.65 o 
  11   1   7      200.12      146.69     27.52 o 
  12   1   7      202.96      202.25     38.71 o 
  13   1   7      122.47      130.76     38.79 o 
 -14   2   7        0.34      -13.84     42.02 o 
 -13   2   7       14.48       37.79     30.28 o 
 -12   2   7        2.22       14.08     40.38 o 
 -11   2   7       92.94      144.43     28.32 o 
 -10   2   7      134.96      238.45     41.77 o 
  -9   2   7     1768.52     1730.43    123.66 o 
  -8   2   7      153.12      109.55     28.38 o 
  -7   2   7      536.02      499.04     39.93 o 
  -6   2   7        0.17       27.62     14.26 o 
  -5   2   7       64.07       68.59     13.39 o 
  -4   2   7      165.78      156.54     12.10 o 
  -3   2   7      197.05      236.96     13.84 o 
  -2   2   7        0.15       12.12     12.40 o 
  -1   2   7     5004.21     5147.68     88.43 o 
   0   2   7      209.97      238.20     10.30 o 
   1   2   7      184.96      189.81     33.18 o 
   2   2   7      180.36      164.81     16.63 o 
   3   2   7        8.87       13.15     13.76 o 
   4   2   7       24.41       40.21     12.25 o 
   5   2   7      171.46      175.03     34.46 o 
   6   2   7       71.17       64.69     20.45 o 
   7   2   7        0.02       -6.05     34.68 o 
   8   2   7      311.47      307.18     34.07 o 
   9   2   7        5.24        1.01     25.41 o 
  10   2   7       37.84       -1.13     17.89 o 
  11   2   7       42.48       15.50     27.26 o 
  12   2   7       57.94      109.55     59.16 o 
  13   2   7       29.69       12.95     42.30 o 
 -12   3   7       26.11      138.59     88.54 o 
 -11   3   7        2.36      -38.10     47.46 o 
 -10   3   7       11.90       53.84     46.27 o 
  -9   3   7       69.92       60.82     25.97 o 
  -8   3   7      727.18      634.25     91.89 o 
  -7   3   7      787.31      749.11     64.50 o 
  -6   3   7     3823.64     4203.88    268.48 o 
  -5   3   7     1299.23     1200.70     94.17 o 
  -4   3   7       18.30       71.30     24.93 o 
  -3   3   7      621.95      556.08     24.50 o 
  -2   3   7      489.59      434.77     20.85 o 
  -1   3   7       15.40       42.35     32.62 o 
   0   3   7     2330.53     2273.83     81.09 o 
   1   3   7      797.66      828.88     56.54 o 
   2   3   7     3801.12     3869.36    147.31 o 
   3   3   7      349.90      330.95     32.00 o 
   4   3   7     1203.41     1190.05     77.45 o 
   5   3   7      641.54      542.03     42.00 o 
   6   3   7        2.13       10.90     11.34 o 
   7   3   7        6.84      -15.01     65.73 o 
   8   3   7        3.21      -10.87     16.38 o 
   9   3   7      234.85      154.93     51.07 o 
  10   3   7      222.62      162.54    186.57 o 
  11   3   7      203.92      168.93     49.82 o 
 -10   4   7       35.78       48.58     31.89 o 
  -9   4   7       23.21       55.59     43.59 o 
  -8   4   7      223.80      237.93     54.53 o 
  -7   4   7      325.76      363.51     52.06 o 
  -6   4   7      186.29      101.90     39.13 o 
  -5   4   7      109.76      113.76     34.98 o 
  -4   4   7      674.92      660.84     59.67 o 
  -3   4   7        0.10       24.92     41.05 o 
  -2   4   7      194.00      247.66     33.40 o 
  -1   4   7       87.26      100.29     41.65 o 
   0   4   7        7.53       27.01     38.57 o 
   1   4   7      299.94      288.30     50.31 o 
   2   4   7      251.94      264.07     32.84 o 
   3   4   7      224.46      174.08     40.78 o 
   4   4   7        0.21       33.72     16.54 o 
   5   4   7      121.70      130.22     30.50 o 
   6   4   7      646.92      602.47     80.79 o 
   7   4   7      143.43      195.74     65.19 o 
   8   4   7      267.63      286.30     73.40 o 
   9   4   7      190.03      195.33     66.17 o 
  -7   5   7      100.33      184.81    126.28 o 
  -6   5   7      146.88      238.48     70.83 o 
  -5   5   7        0.12       71.40     55.54 o 
  -4   5   7        0.75      -39.86     39.86 o 
  -3   5   7        7.47      -31.28     31.28 o 
  -2   5   7       28.81       88.40     59.93 o 
  -1   5   7       51.56       29.44     27.45 o 
   0   5   7        0.24      -64.57     64.57 o 
   1   5   7       11.61       24.02     25.74 o 
   2   5   7      350.19      367.65     71.75 o 
   3   5   7      531.71      659.90    139.39 o 
   4   5   7       84.19      142.54     51.39 o 
   5   5   7      130.00      155.01     52.23 o 
   6   5   7      283.29      350.90     89.27 o 
 -14   0   8     1224.65     1364.17    591.22 o 
 -13   0   8        9.23       15.74     21.17 o 
 -12   0   8       28.39       69.64     22.23 o 
 -11   0   8      282.12      222.10     73.56 o 
 -10   0   8       26.78       15.50     20.57 o 
  -9   0   8     2587.30     2503.26    212.89 o 
  -8   0   8       22.67       91.45     51.52 o 
  -7   0   8       16.01      119.79     54.33 o 
  -6   0   8     5883.20     5740.05    164.81 o 
  -5   0   8      906.91      930.19     37.69 o 
  -4   0   8     1934.03     2023.71     62.49 o 
  -3   0   8     6574.91     5967.02    159.57 o 
  -2   0   8      110.81      113.27     13.44 o 
  -1   0   8     1551.53     1550.67     53.55 o 
   0   0   8      310.27      307.79     44.08 o 
   1   0   8    16122.59    16712.05    683.21 o 
   2   0   8    14685.99    15334.98    446.35 o 
   3   0   8     2514.48     2743.61     78.55 o 
   4   0   8     8861.68     9099.28    328.74 o 
   5   0   8     2680.66     2698.60     74.07 o 
   6   0   8        0.22       -1.00     12.23 o 
   7   0   8      127.44      126.92     65.06 o 
   8   0   8      564.34      502.53     55.58 o 
   9   0   8     1076.41     1191.46    116.97 o 
  10   0   8      403.39      439.15     62.00 o 
  11   0   8     2802.93     2539.88    416.89 o 
  12   0   8     3224.53     3690.09    609.69 o 
  13   0   8     1130.04     1224.97    529.35 o 
 -14   1   8      332.44      188.85     86.91 o 
 -13   1   8       58.87      105.65     24.14 o 
 -12   1   8      127.55      142.44     39.52 o 
 -11   1   8      164.84      203.43     24.35 o 
 -10   1   8     1063.61     1038.63     61.55 o 
  -9   1   8       32.98       40.82     20.69 o 
  -8   1   8      159.35      158.55     12.60 o 
  -7   1   8        4.44       -1.51     13.71 o 
  -6   1   8      362.71      345.36     31.13 o 
  -5   1   8     1101.79     1051.78     24.31 o 
  -4   1   8     1192.20     1310.00     38.62 o 
  -3   1   8      605.58      525.06     32.79 o 
  -2   1   8     1092.93      948.67     23.39 o 
  -1   1   8      804.75      754.78     39.82 o 
   0   1   8     3308.13     3377.36     70.99 o 
   1   1   8      428.77      373.97     47.83 o 
   2   1   8     2415.97     2307.37     56.27 o 
   3   1   8      144.86      225.45     21.68 o 
   4   1   8        3.25       10.18     18.67 o 
   5   1   8     3623.74     4134.64    151.57 o 
   6   1   8      128.40      139.83     23.87 o 
   7   1   8     3359.47     3325.13    135.95 o 
   8   1   8     1746.44     1837.39    142.02 o 
   9   1   8     1098.94     1089.31     68.40 o 
  10   1   8     1118.91     1007.52     96.27 o 
  11   1   8      893.53      935.80    112.70 o 
  12   1   8       13.67        9.67     36.73 o 
  13   1   8      187.22      198.00    102.16 o 
 -14   2   8        0.02       81.54     50.14 o 
 -13   2   8       29.60       25.59     37.18 o 
 -12   2   8        1.61       52.46     27.93 o 
 -11   2   8       49.27       64.09     47.75 o 
 -10   2   8       74.37       73.71     32.54 o 
  -9   2   8       44.82       36.51     14.52 o 
  -8   2   8     1538.15     1613.91    187.36 o 
  -7   2   8        5.28        4.57     32.02 o 
  -6   2   8      123.56      133.71     29.30 o 
  -5   2   8        4.47       25.80     22.54 o 
  -4   2   8       27.78       72.59     30.19 o 
  -3   2   8     2283.44     2246.50     39.68 o 
  -2   2   8     4528.04     4577.43     84.70 o 
  -1   2   8        0.33       41.37      8.34 o 
   0   2   8      452.24      399.64     21.77 o 
   1   2   8      174.11      217.39     16.04 o 
   2   2   8      264.99      259.31     12.77 o 
   3   2   8     1572.17     1385.89     59.83 o 
   4   2   8      264.32      249.38     16.52 o 
   5   2   8      136.03      101.92     52.13 o 
   6   2   8     3244.43     3397.74    255.43 o 
   7   2   8      157.34      128.16     39.70 o 
   8   2   8        6.75       -5.29     26.81 o 
   9   2   8      147.52      204.31     29.38 o 
  10   2   8       94.58      105.47     29.10 o 
  11   2   8      225.16      304.82     67.58 o 
  12   2   8        0.23       45.92     36.82 o 
  13   2   8      251.33      279.98     98.83 o 
 -12   3   8      273.90      408.97     96.40 o 
 -11   3   8       31.47       -3.06     28.55 o 
 -10   3   8        2.61        4.42    146.64 o 
  -9   3   8        4.92        7.92     16.73 o 
  -8   3   8        0.04       22.69     34.55 o 
  -7   3   8        6.46        2.17     47.69 o 
  -6   3   8        0.01       27.19     21.25 o 
  -5   3   8       28.81      -24.18     24.18 o 
  -4   3   8      536.34      441.56     29.88 o 
  -3   3   8       30.57        2.04     15.57 o 
  -2   3   8      498.31      496.12     48.00 o 
  -1   3   8      854.43      743.26     57.82 o 
   0   3   8      159.87      142.75     38.87 o 
   1   3   8      110.06      121.32     35.58 o 
   2   3   8      226.15      245.01     30.64 o 
   3   3   8      195.65      210.95     31.17 o 
   4   3   8      152.86      117.48     29.75 o 
   5   3   8       13.41       35.97     10.84 o 
   6   3   8       33.04       95.90     90.50 o 
   7   3   8      507.05      453.04    116.00 o 
   8   3   8        2.61       89.33     83.42 o 
   9   3   8       80.76       84.35     70.03 o 
  10   3   8      395.61      447.97    125.60 o 
  11   3   8       86.04       60.89     72.39 o 
 -10   4   8       27.77       30.32     48.46 o 
  -9   4   8      521.03      743.17    136.43 o 
  -8   4   8      252.85      247.36     91.57 o 
  -7   4   8       41.63      126.06     30.82 o 
  -6   4   8      610.67      753.38     97.50 o 
  -5   4   8       29.68       21.04     20.61 o 
  -4   4   8       52.09       41.41     18.04 o 
  -3   4   8       25.30       97.55     19.96 o 
  -2   4   8       72.18      176.17     36.71 o 
  -1   4   8      312.65      292.94     24.17 o 
   0   4   8      483.49      517.99     34.93 o 
   1   4   8      633.15      677.27     48.36 o 
   2   4   8      230.17      278.49     65.87 o 
   3   4   8       36.80       42.83     25.65 o 
   4   4   8      425.46      406.08     62.42 o 
   5   4   8       19.63       25.88     20.28 o 
   6   4   8       27.66        4.90     25.94 o 
   7   4   8      234.83      183.12     57.62 o 
   8   4   8      152.35      179.79    138.40 o 
   9   4   8      310.88      445.61    101.73 o 
  -7   5   8       22.90       75.90     64.55 o 
  -6   5   8       85.24       63.10    109.52 o 
  -5   5   8      144.40      185.49     72.36 o 
  -4   5   8       32.83       30.56     29.87 o 
  -3   5   8        0.24       21.99     25.45 o 
  -2   5   8        0.52       44.83     25.08 o 
  -1   5   8      464.02      431.16     81.55 o 
   0   5   8       25.16      102.39     90.98 o 
   1   5   8       25.72      -13.16     28.77 o 
   2   5   8       36.22      -41.33     41.33 o 
   3   5   8      229.26      151.69     70.57 o 
   4   5   8      191.61      106.00     42.07 o 
   5   5   8      151.64      177.14     74.45 o 
   6   5   8        2.64      130.77     47.53 o 
 -14   1   9       78.57       63.42     71.54 o 
 -13   1   9      139.52      128.73     35.55 o 
 -12   1   9      251.40      280.08     39.72 o 
 -11   1   9      884.02      900.88     80.61 o 
 -10   1   9      125.68       85.60     17.33 o 
  -9   1   9      166.46      160.93     17.09 o 
  -8   1   9      632.22      626.99     49.45 o 
  -7   1   9       33.50       44.78     18.45 o 
  -6   1   9     2340.03     2329.44     75.43 o 
  -5   1   9     1862.10     1773.15     66.72 o 
  -4   1   9      478.72      548.31     33.10 o 
  -3   1   9     1185.30     1101.91     31.29 o 
  -2   1   9     1030.16      895.96     43.28 o 
  -1   1   9     1892.33     1905.90     53.19 o 
   0   1   9      395.25      396.79     18.89 o 
   1   1   9     1721.86     1689.50     40.89 o 
   2   1   9      703.98      766.36     37.56 o 
   3   1   9     2667.18     2671.35     55.62 o 
   4   1   9      331.23      282.81     23.90 o 
   5   1   9       51.89       47.08     25.81 o 
   6   1   9     1479.32     1431.39     66.30 o 
   7   1   9       30.21       69.68     15.52 o 
   8   1   9       43.09      110.73     41.64 o 
   9   1   9     1279.34     1585.06    104.04 o 
  10   1   9       46.29       51.64     44.15 o 
  11   1   9        4.77       44.52     51.93 o 
  12   1   9      245.20      329.08     52.74 o 
  13   1   9        1.76      -25.05     25.05 o 
 -13   2   9       98.89       69.80     47.33 o 
 -12   2   9        0.92       37.26     40.59 o 
 -11   2   9       68.94       47.61     24.39 o 
 -10   2   9      183.85      115.11     34.91 o 
  -9   2   9       22.33       84.92     24.84 o 
  -8   2   9      198.62      191.26     21.00 o 
  -7   2   9      378.46      418.97     69.04 o 
  -6   2   9      238.70      229.74     45.99 o 
  -5   2   9      927.73      909.00     43.48 o 
  -4   2   9      899.42      922.03     32.25 o 
  -3   2   9       24.25       51.18     17.54 o 
  -2   2   9       26.53       84.25     24.58 o 
  -1   2   9       91.57       98.85      8.44 o 
   0   2   9      463.48      471.70     22.63 o 
   1   2   9      531.00      523.60     29.33 o 
   2   2   9     1456.58     1418.71     55.89 o 
   3   2   9        8.30      -12.56     12.56 o 
   4   2   9      179.30      187.88     17.96 o 
   5   2   9       32.00       12.29     25.54 o 
   6   2   9      693.41      699.28     66.24 o 
   7   2   9       57.11       49.15     29.78 o 
   8   2   9        5.94       33.38     53.77 o 
   9   2   9      238.84      222.74     26.51 o 
  10   2   9      126.59       18.26     45.79 o 
  11   2   9        6.71       11.27     30.37 o 
  12   2   9        8.92      -41.44     81.10 o 
 -12   3   9        9.84      -22.09     55.23 o 
 -11   3   9       64.50       90.52     65.55 o 
 -10   3   9      338.21      294.11     50.42 o 
  -9   3   9      198.66      125.74     57.49 o 
  -8   3   9      645.80      607.97     54.12 o 
  -7   3   9      889.78      871.75     55.20 o 
  -6   3   9        5.99      -18.98     18.98 o 
  -5   3   9      974.92      915.07     78.58 o 
  -4   3   9      114.69      111.60     16.28 o 
  -3   3   9      566.38      549.03     41.91 o 
  -2   3   9      752.15      793.03     49.56 o 
  -1   3   9      122.21      159.40     17.80 o 
   0   3   9        3.38        9.84     32.62 o 
   1   3   9     1327.94     1423.22     92.28 o 
   2   3   9       23.10       55.81     40.91 o 
   3   3   9      830.53      863.70     69.85 o 
   4   3   9       92.32       93.39     28.13 o 
   5   3   9       16.64       30.85     60.61 o 
   6   3   9      215.10      320.84    106.06 o 
   7   3   9      180.77       73.96     43.50 o 
   8   3   9       50.23       11.82     38.18 o 
   9   3   9        2.54       87.57     35.26 o 
  10   3   9       20.28      129.50     64.22 o 
  11   3   9       30.08       -5.93     33.74 o 
 -10   4   9      464.51      499.06    115.48 o 
  -9   4   9      141.01      223.00     55.99 o 
  -8   4   9      250.28      165.04     55.64 o 
  -7   4   9       33.54       94.32     55.51 o 
  -6   4   9        8.49       58.99     24.37 o 
  -5   4   9       20.36       54.46     18.56 o 
  -4   4   9      691.61      710.47     66.91 o 
  -3   4   9        5.17      -18.89     18.89 o 
  -2   4   9       29.07       51.38     65.54 o 
  -1   4   9      810.13      721.69     55.36 o 
   0   4   9       48.35       78.05     18.43 o 
   1   4   9      154.43      124.06     24.62 o 
   2   4   9       87.31       59.72     28.99 o 
   3   4   9      176.52      229.56     56.93 o 
   4   4   9       89.69       87.57     21.99 o 
   5   4   9       88.78       47.95     38.29 o 
   6   4   9      113.87      231.14     44.22 o 
   7   4   9        5.56       19.03     52.38 o 
   8   4   9       56.71      107.95     38.28 o 
   9   4   9       85.04       41.05     32.28 o 
  -7   5   9       74.45       17.87    125.76 o 
  -6   5   9       15.79      -25.05     32.01 o 
  -5   5   9      318.55      239.82     71.61 o 
  -4   5   9      242.76      202.01     75.01 o 
  -3   5   9      166.67      238.82     55.91 o 
  -2   5   9      168.83      196.78     39.88 o 
  -1   5   9      318.71      299.88     54.56 o 
   0   5   9      167.39      149.18     40.80 o 
   1   5   9       44.11       96.33     28.95 o 
   2   5   9       15.89       28.37     64.77 o 
   3   5   9      358.53      331.82    107.25 o 
   4   5   9       40.16       87.74     42.07 o 
   5   5   9       45.77       44.54     39.43 o 
 -14   0  10      620.72      573.69    127.14 o 
 -13   0  10      175.86      351.37     79.93 o 
 -12   0  10      363.47      391.13     56.40 o 
 -11   0  10       15.27        2.80     33.74 o 
 -10   0  10     1109.51     1119.24    110.50 o 
  -9   0  10      673.71      526.84     72.69 o 
  -8   0  10       16.01        3.51     18.27 o 
  -7   0  10       41.56       51.20     21.46 o 
  -6   0  10     2558.88     2363.30    178.64 o 
  -5   0  10       34.78       85.32     30.84 o 
  -4   0  10       11.37       -9.73      9.73 o 
  -3   0  10      309.91      313.81     22.23 o 
  -2   0  10     4250.30     3905.48     92.29 o 
  -1   0  10      240.11      247.86     15.61 o 
   0   0  10       29.71       43.32     39.44 o 
   1   0  10     2720.27     2723.29    153.60 o 
   2   0  10     2743.20     2910.18    256.27 o 
   3   0  10     6527.84     7314.38    259.56 o 
   4   0  10     3198.19     3160.13     95.99 o 
   5   0  10      789.98      858.20     51.81 o 
   6   0  10      397.82      374.68     52.97 o 
   7   0  10      248.87      258.12     35.19 o 
   8   0  10        6.71       54.57     52.10 o 
   9   0  10     2093.15     2264.89    246.65 o 
  10   0  10      500.46      561.84     86.81 o 
  11   0  10     1532.00     1647.06    273.14 o 
  12   0  10        1.63       58.61     31.46 o 
  13   0  10       18.77       10.64    113.20 o 
 -14   1  10        7.28       27.32     36.94 o 
 -13   1  10        5.63       -6.98     42.66 o 
 -12   1  10     1073.33     1025.57    121.88 o 
 -11   1  10      871.70      873.46     78.23 o 
 -10   1  10        0.67       15.41     22.59 o 
  -9   1  10      122.15      127.19     25.37 o 
  -8   1  10       51.65       49.82     18.85 o 
  -7   1  10      159.90      166.64     16.49 o 
  -6   1  10       73.74       62.22      9.59 o 
  -5   1  10      106.21      183.25     22.72 o 
  -4   1  10     2473.78     2459.61     88.63 o 
  -3   1  10     3363.68     3309.97    114.19 o 
  -2   1  10     5721.65     5442.67    141.87 o 
  -1   1  10       46.61       56.47     10.46 o 
   0   1  10      925.45      927.44     43.50 o 
   1   1  10      337.66      347.93     31.90 o 
   2   1  10      485.61      510.50     23.22 o 
   3   1  10     1047.65     1105.22     47.19 o 
   4   1  10      208.03      203.68     12.07 o 
   5   1  10        4.87       16.50     17.05 o 
   6   1  10      209.90      181.49     20.36 o 
   7   1  10       22.06       32.29     47.83 o 
   8   1  10      614.86      651.81     55.76 o 
   9   1  10      261.93      299.71     32.58 o 
  10   1  10      766.34      857.43     82.37 o 
  11   1  10       51.42       39.66     26.26 o 
  12   1  10        0.09      -12.38     45.53 o 
  13   1  10       58.76      193.07     63.10 o 
 -13   2  10       10.77       81.70     29.44 o 
 -12   2  10        2.67       51.24     43.00 o 
 -11   2  10      323.95      371.83     61.96 o 
 -10   2  10      350.16      358.99     67.59 o 
  -9   2  10      112.37      143.69     44.42 o 
  -8   2  10     5116.76     5123.39    354.29 o 
  -7   2  10      128.91      149.00     15.48 o 
  -6   2  10      107.53      145.39     45.79 o 
  -5   2  10      847.96      831.68     33.70 o 
  -4   2  10        0.05       27.07     18.36 o 
  -3   2  10       97.35       96.06     18.85 o 
  -2   2  10      285.17      290.25     26.83 o 
  -1   2  10      206.00      215.10     33.60 o 
   0   2  10    10803.92    11448.21    306.63 o 
   1   2  10      227.81      197.21     14.93 o 
   2   2  10     2106.08     2063.42     78.46 o 
   3   2  10     1239.64     1122.39     55.34 o 
   4   2  10      150.25      131.85     52.86 o 
   5   2  10      308.73      327.26     88.45 o 
   6   2  10      821.54      821.65     76.51 o 
   7   2  10       22.63       66.58     44.78 o 
   8   2  10      275.19      181.98     91.42 o 
   9   2  10      233.43      196.99    151.96 o 
  10   2  10      745.69      680.98    119.61 o 
  11   2  10      245.44      190.78     45.93 o 
  12   2  10       74.56       -4.18     97.25 o 
 -12   3  10       76.10       87.89     37.22 o 
 -11   3  10       94.75      109.23     55.45 o 
 -10   3  10       91.54       77.46     66.56 o 
  -9   3  10      112.48      106.49     31.31 o 
  -8   3  10      859.56      820.57     91.25 o 
  -7   3  10     3649.34     3601.37    313.65 o 
  -6   3  10     3041.73     3068.93    177.39 o 
  -5   3  10     1108.21     1106.95    105.09 o 
  -4   3  10      941.55      877.62     72.00 o 
  -3   3  10       68.78       47.17     12.89 o 
  -2   3  10      264.57      317.91     52.04 o 
  -1   3  10      800.55      798.40     44.73 o 
   0   3  10       67.63      112.96     49.59 o 
   1   3  10      112.21       96.61     14.80 o 
   2   3  10      187.01      315.89     89.51 o 
   3   3  10      333.47      329.17     48.45 o 
   4   3  10       74.10      243.14     79.50 o 
   5   3  10        1.18       -0.49     15.29 o 
   6   3  10      929.88     1134.16    120.62 o 
   7   3  10      328.55      292.61    155.15 o 
   8   3  10      139.74       74.00     36.20 o 
   9   3  10       61.42      139.60     44.98 o 
  10   3  10       75.79       61.49     80.24 o 
  11   3  10        0.09      -15.40    124.80 o 
 -10   4  10     1437.93     1266.56    281.72 o 
  -9   4  10      407.09      445.21     99.85 o 
  -8   4  10       30.66       -2.96     46.41 o 
  -7   4  10       81.31       71.89     27.44 o 
  -6   4  10      460.68      665.72    103.86 o 
  -5   4  10      275.14      262.33     35.89 o 
  -4   4  10       28.03       53.46     47.23 o 
  -3   4  10      119.44       62.28     22.24 o 
  -2   4  10     2934.06     3023.58    231.31 o 
  -1   4  10      504.50      477.08     44.09 o 
   0   4  10       90.46      105.81     17.91 o 
   1   4  10      303.66      307.86     51.85 o 
   2   4  10      434.12      412.55     46.61 o 
   3   4  10       40.96       90.18     17.86 o 
   4   4  10      616.56      603.02     77.73 o 
   5   4  10       23.13       17.40     48.53 o 
   6   4  10       58.71       61.94     39.47 o 
   7   4  10       23.21       38.11     87.13 o 
   8   4  10        1.73       -5.34     49.56 o 
   9   4  10      215.96      165.67    184.56 o 
  -6   5  10      402.62      421.55    163.08 o 
  -5   5  10      164.82      161.82    145.41 o 
  -4   5  10      266.91      283.05     72.24 o 
  -3   5  10      189.88      124.15     55.45 o 
  -2   5  10      602.46      612.42    113.67 o 
  -1   5  10       90.65       95.51     34.83 o 
   0   5  10      549.57      628.09    116.10 o 
   1   5  10       43.04       35.86     37.28 o 
   2   5  10      299.68      423.17     81.12 o 
   3   5  10       12.19       -6.95     28.28 o 
   4   5  10      156.94      224.93     58.11 o 
   5   5  10      144.00      169.54     74.19 o 
 -14   1  11       17.58       10.43     30.21 o 
 -13   1  11       32.31       60.11     26.82 o 
 -12   1  11      200.84      129.04     30.56 o 
 -11   1  11     1833.31     1867.31    138.11 o 
 -10   1  11       39.67       55.44     12.75 o 
  -9   1  11      569.48      624.74     49.51 o 
  -8   1  11      213.08      185.03     49.42 o 
  -7   1  11        8.99        1.83      8.59 o 
  -6   1  11       33.81       12.10     13.05 o 
  -5   1  11     1273.94     1226.97     63.04 o 
  -4   1  11     1545.12     1610.45     73.63 o 
  -3   1  11     5997.87     6224.77    141.38 o 
  -2   1  11        4.60       -2.08      8.62 o 
  -1   1  11      772.49      750.85     20.18 o 
   0   1  11     5320.08     5413.44    120.64 o 
   1   1  11      145.26       99.87     13.31 o 
   2   1  11      157.21      185.65     16.49 o 
   3   1  11      152.55      142.82     17.44 o 
   4   1  11      629.32      641.80     34.49 o 
   5   1  11      893.13      989.67     46.74 o 
   6   1  11     2473.82     2637.77    117.45 o 
   7   1  11       76.72       69.73     39.78 o 
   8   1  11     1559.58     1557.57    113.73 o 
   9   1  11      193.01      207.69     51.65 o 
  10   1  11      794.94      777.40    102.16 o 
  11   1  11        3.73       61.68     47.85 o 
  12   1  11      340.15      432.63     84.39 o 
  13   1  11      106.81      344.33    174.58 o 
 -13   2  11        6.07       66.05     34.13 o 
 -12   2  11      126.99      104.91     44.45 o 
 -11   2  11       37.71      -26.34     39.43 o 
 -10   2  11      309.72      273.50     37.40 o 
  -9   2  11     2302.75     2144.91    214.87 o 
  -8   2  11     1147.87     1098.90     70.94 o 
  -7   2  11       10.73        3.40     21.74 o 
  -6   2  11       16.49       47.92      8.09 o 
  -5   2  11       15.67       58.19     69.31 o 
  -4   2  11       35.01       60.37     12.00 o 
  -3   2  11        8.72       19.83     19.96 o 
  -2   2  11      279.04      291.36     28.85 o 
  -1   2  11     1567.89     1664.02     50.38 o 
   0   2  11     1223.57     1418.40     54.03 o 
   1   2  11      158.87      190.31     16.85 o 
   2   2  11        0.46       -3.57     32.84 o 
   3   2  11      760.73      655.93     29.69 o 
   4   2  11       24.58       40.26     15.40 o 
   5   2  11      110.84       76.32     18.37 o 
   6   2  11      121.60       59.22     68.04 o 
   7   2  11       14.12      -15.72     40.31 o 
   8   2  11       98.11      112.19     35.96 o 
   9   2  11        0.01      -30.64     30.64 o 
  10   2  11       44.39       64.58     54.14 o 
  11   2  11       60.45       59.02     35.38 o 
  12   2  11       18.05       40.29     52.41 o 
 -12   3  11      323.74      264.09     86.37 o 
 -11   3  11       17.91        3.81     25.26 o 
 -10   3  11       12.21       19.12     21.42 o 
  -9   3  11      234.70      326.47     51.57 o 
  -8   3  11      130.02       81.60     59.47 o 
  -7   3  11       10.76       91.83     71.64 o 
  -6   3  11       24.22       54.95     21.49 o 
  -5   3  11     1331.48     1320.45     84.21 o 
  -4   3  11      427.40      403.98     71.80 o 
  -3   3  11      105.29      103.40     31.53 o 
  -2   3  11      271.77      249.56     32.26 o 
  -1   3  11       27.90       54.66     28.24 o 
   0   3  11      167.51      116.15     16.44 o 
   1   3  11     1428.72     1581.88    121.63 o 
   2   3  11       11.57      -27.29     27.29 o 
   3   3  11      929.03      883.06     72.49 o 
   4   3  11       75.43       90.42     34.04 o 
   5   3  11        8.25       43.54     26.00 o 
   6   3  11      388.27      471.44     57.21 o 
   7   3  11       85.52       85.26     81.20 o 
   8   3  11       15.47       57.17     44.09 o 
   9   3  11      259.78      370.13     92.90 o 
  10   3  11        0.07      -25.13     48.53 o 
  11   3  11       54.33       50.71     35.49 o 
 -10   4  11      713.25      567.24    126.90 o 
  -9   4  11       31.49       56.07     29.37 o 
  -8   4  11       15.30      -33.62     38.00 o 
  -7   4  11       71.13      129.27     55.28 o 
  -6   4  11       66.79       58.32     24.54 o 
  -5   4  11      733.08      716.25     93.66 o 
  -4   4  11      381.94      367.71     37.57 o 
  -3   4  11      449.87      459.13     53.90 o 
  -2   4  11      318.77      379.01     34.38 o 
  -1   4  11      162.71      171.46     32.18 o 
   0   4  11        6.72       19.57     40.99 o 
   1   4  11       15.18       61.14     37.03 o 
   2   4  11      250.43      264.70     33.07 o 
   3   4  11      201.34      160.46     46.41 o 
   4   4  11       88.28       76.08     39.17 o 
   5   4  11      431.53      289.37    176.14 o 
   6   4  11       11.65       51.06     31.40 o 
   7   4  11        3.87       74.85     34.39 o 
   8   4  11      202.60      119.57     90.67 o 
  -6   5  11        0.73       33.46     51.22 o 
  -5   5  11      588.92      624.61    158.77 o 
  -4   5  11      107.43       61.22     74.63 o 
  -3   5  11        2.47       -3.22     27.43 o 
  -2   5  11       20.04       -1.61     50.70 o 
  -1   5  11      470.79      464.71     90.52 o 
   0   5  11      166.90      214.82     55.05 o 
   1   5  11        0.01       42.96     32.07 o 
   2   5  11       10.28      -13.13    116.10 o 
   3   5  11      157.42      284.07     65.91 o 
   4   5  11       83.58       89.40     34.36 o 
   5   5  11      125.82       28.43     91.74 o 
 -14   0  12     1427.52     1047.30    321.52 o 
 -13   0  12      535.60      586.58    109.82 o 
 -12   0  12     1863.17     1811.97    230.46 o 
 -11   0  12       50.40       56.77     51.04 o 
 -10   0  12      342.24      414.51     57.23 o 
  -9   0  12      958.16     1036.97     99.76 o 
  -8   0  12     1609.48     1713.94    169.22 o 
  -7   0  12     3353.03     3562.69    289.04 o 
  -6   0  12     7708.39     8593.64    357.12 o 
  -5   0  12      461.97      493.54     41.18 o 
  -4   0  12      818.05      842.89     57.81 o 
  -3   0  12     2889.60     2849.13     86.52 o 
  -2   0  12     5055.58     4776.61    239.06 o 
  -1   0  12        6.61       17.13     16.29 o 
   0   0  12     3102.85     3279.84    111.26 o 
   1   0  12     4639.05     4693.87    154.97 o 
   2   0  12     6183.89     7328.96    466.71 o 
   3   0  12     1861.25     2159.43    116.82 o 
   4   0  12        9.33       26.74     11.94 o 
   5   0  12      198.53      188.90     21.54 o 
   6   0  12     1095.42     1210.06     99.08 o 
   7   0  12     1462.16     1563.68    157.97 o 
   8   0  12     2851.30     2863.57    259.41 o 
   9   0  12     2696.30     3245.99    390.71 o 
  11   0  12      428.32      440.25    101.01 o 
  12   0  12      107.14       22.12     67.67 o 
  13   0  12        0.52       19.65     42.14 o 
 -14   1  12       62.04      123.88     49.41 o 
 -13   1  12      520.19      495.78     97.05 o 
 -12   1  12      573.22      598.27     90.20 o 
 -11   1  12      208.47      209.05     24.03 o 
 -10   1  12       38.87       66.20     18.80 o 
  -9   1  12       19.79       34.47     31.42 o 
  -8   1  12      186.21      186.47     37.75 o 
  -7   1  12       88.45       51.48     20.32 o 
  -6   1  12     1111.73     1020.65     53.69 o 
  -5   1  12      284.21      278.83     30.72 o 
  -4   1  12     2643.52     2689.74     63.56 o 
  -3   1  12     3848.08     4114.32    102.64 o 
  -2   1  12     1321.46     1332.62     43.21 o 
  -1   1  12      140.73      180.93      9.98 o 
   0   1  12      699.14      744.60     40.60 o 
   1   1  12      723.46      768.93     29.55 o 
   2   1  12     1500.75     1552.76    102.44 o 
   3   1  12       24.83       32.61     10.96 o 
   4   1  12     1320.15     1221.98     44.77 o 
   5   1  12       61.79       36.48     12.03 o 
   6   1  12     1510.40     1366.12    105.52 o 
   7   1  12       57.54       93.64     14.74 o 
   8   1  12       29.04      -27.15     34.16 o 
   9   1  12      914.28      875.74    189.37 o 
  10   1  12       99.97      121.45     35.94 o 
  11   1  12      128.58      192.23     62.93 o 
  12   1  12      352.88      322.82    145.97 o 
 -13   2  12       15.98       67.89     25.13 o 
 -12   2  12       10.18       -0.29     49.24 o 
 -11   2  12      260.52      270.07     40.82 o 
 -10   2  12      298.51      339.89    107.00 o 
  -9   2  12     1003.72     1001.95     75.97 o 
  -8   2  12     1185.36     1186.31     83.22 o 
  -7   2  12      379.83      330.98     22.02 o 
  -6   2  12      128.81      138.08     21.91 o 
  -5   2  12     1353.47     1388.21     67.52 o 
  -4   2  12     1460.59     1362.08     63.42 o 
  -3   2  12     2083.84     2047.35     67.77 o 
  -2   2  12       61.56       70.70     15.63 o 
  -1   2  12     1177.09     1151.90     40.63 o 
   0   2  12     4724.23     4642.11    160.83 o 
   1   2  12      143.69      151.42     17.89 o 
   2   2  12      198.01      182.97     17.19 o 
   3   2  12     3832.09     3622.41    169.94 o 
   4   2  12      222.08      198.22     37.14 o 
   5   2  12     1069.82      940.29     87.60 o 
   6   2  12      371.56      311.00     37.30 o 
   7   2  12      833.37      781.32     69.45 o 
   8   2  12     1008.48      910.81     98.58 o 
   9   2  12       91.94      146.30     44.17 o 
  10   2  12      192.26      216.64     50.95 o 
  11   2  12      457.63      393.64    167.62 o 
  12   2  12       34.46       67.26     82.46 o 
 -12   3  12        1.63       35.35     24.33 o 
 -11   3  12        9.56       59.33     28.72 o 
 -10   3  12        4.35       39.40     34.97 o 
  -9   3  12       45.06       60.28     25.19 o 
  -8   3  12        0.04       36.70     48.61 o 
  -7   3  12       57.69       89.56     20.91 o 
  -6   3  12        5.66       38.11     31.86 o 
  -5   3  12      591.80      590.68     45.47 o 
  -4   3  12      764.41      772.85     55.31 o 
  -3   3  12      248.25      236.70     39.85 o 
  -2   3  12        8.90        2.42     11.08 o 
  -1   3  12      578.63      628.79     37.64 o 
   0   3  12      145.65      195.86     37.39 o 
   1   3  12       12.47        5.36     22.77 o 
   2   3  12      179.74      216.47     25.83 o 
   3   3  12      250.17      256.89     29.52 o 
   4   3  12     1582.45     1592.19    126.41 o 
   5   3  12       72.28      104.31     52.30 o 
   6   3  12      106.79      138.98     29.77 o 
   7   3  12      410.11      337.05     78.11 o 
   8   3  12       14.66       49.58     75.32 o 
   9   3  12      214.04      200.98     47.66 o 
  10   3  12       26.96       -5.42     39.33 o 
 -10   4  12      161.88      181.07    105.65 o 
  -9   4  12      433.01      389.11     86.83 o 
  -8   4  12       57.55       45.43     88.72 o 
  -7   4  12       20.90       71.99     39.77 o 
  -6   4  12       55.43       67.11     25.50 o 
  -5   4  12       75.56       47.66     27.29 o 
  -4   4  12       80.57       98.05     22.11 o 
  -3   4  12      244.99      252.47     29.82 o 
  -2   4  12     1048.62     1031.38     88.13 o 
  -1   4  12      280.99      311.57     32.97 o 
   0   4  12        0.74       20.92     19.11 o 
   1   4  12      197.56      225.94     46.78 o 
   2   4  12       33.31        8.22     28.44 o 
   3   4  12        6.91       18.98     82.01 o 
   4   4  12      336.83      437.86     66.70 o 
   5   4  12       38.58      -26.28     26.28 o 
   6   4  12      183.93      191.21     69.98 o 
   7   4  12        8.92       20.52     27.07 o 
   8   4  12      304.52      347.22     83.07 o 
  -6   5  12      413.05      488.75    108.92 o 
  -5   5  12      129.26      321.63    106.61 o 
  -4   5  12       73.71       44.84     50.54 o 
  -3   5  12       49.02       92.92     46.92 o 
  -2   5  12      100.53      176.68     89.61 o 
  -1   5  12       43.46        7.97     25.98 o 
   0   5  12        0.29       23.89     69.60 o 
   1   5  12        5.20       50.30     27.78 o 
   2   5  12      468.58      249.21    143.07 o 
   3   5  12       47.61      168.87     65.31 o 
   4   5  12      270.29      332.07     91.44 o 
 -14   1  13       62.20       53.27     73.48 o 
 -13   1  13        5.81       54.09     28.27 o 
 -12   1  13       81.53       39.23     19.12 o 
 -11   1  13      687.45      706.41     80.28 o 
 -10   1  13      178.59      189.84     20.00 o 
  -9   1  13      400.09      346.06     44.23 o 
  -8   1  13      472.93      501.87     35.73 o 
  -7   1  13       47.36       51.64     42.44 o 
  -6   1  13      815.23      752.39     55.14 o 
  -5   1  13     1052.26     1077.40     55.36 o 
  -4   1  13      376.90      396.17     32.35 o 
  -3   1  13      522.96      576.83     41.83 o 
  -2   1  13      624.48      552.51     39.65 o 
  -1   1  13     1948.12     2040.90     50.45 o 
   0   1  13     4756.07     4919.27    173.53 o 
   1   1  13        1.51       47.48     18.80 o 
   2   1  13      248.01      261.11     45.69 o 
   3   1  13     1723.10     1822.21     67.10 o 
   4   1  13      760.47      727.39     48.88 o 
   5   1  13      186.58      205.54     16.44 o 
   6   1  13      201.69      152.42     57.34 o 
   7   1  13     1417.80     1485.92    137.07 o 
   8   1  13      507.30      480.00     76.08 o 
   9   1  13       33.98       38.47     53.94 o 
  10   1  13       41.91       46.42     62.56 o 
  11   1  13       65.57      168.81     49.47 o 
  12   1  13       11.87       25.59     39.85 o 
 -13   2  13      107.29      133.79     60.69 o 
 -12   2  13        7.26        5.91     33.77 o 
 -11   2  13       31.97       17.33     47.33 o 
 -10   2  13        0.01       20.25     12.57 o 
  -9   2  13      283.80      332.65     51.07 o 
  -8   2  13       31.36       28.20     22.88 o 
  -7   2  13      186.28      214.56     27.09 o 
  -6   2  13      167.19      142.80     23.32 o 
  -5   2  13      106.77      168.39     47.76 o 
  -4   2  13     1579.87     1512.26     81.71 o 
  -3   2  13      485.64      488.43     43.20 o 
  -2   2  13      551.02      526.40     22.78 o 
  -1   2  13      292.64      289.62     17.69 o 
   0   2  13      111.68      160.50     22.80 o 
   1   2  13      248.10      241.17     16.10 o 
   2   2  13       40.67      -26.57     26.57 o 
   3   2  13      333.76      375.17     27.24 o 
   4   2  13      871.14      828.09     67.17 o 
   5   2  13      362.49      313.54     36.56 o 
   6   2  13     2309.09     2281.11    250.25 o 
   7   2  13      621.26      667.44     62.35 o 
   8   2  13      273.19      262.75     40.37 o 
   9   2  13        0.39      168.58    124.22 o 
  10   2  13        3.38      -17.76     31.53 o 
  11   2  13       12.22       22.05     68.20 o 
 -12   3  13       89.54       36.04     50.37 o 
 -11   3  13       50.90       45.34     24.70 o 
 -10   3  13        6.31       35.49     24.10 o 
  -9   3  13       79.94      107.68     32.01 o 
  -8   3  13        0.12        7.11     18.79 o 
  -7   3  13      452.17      416.74     42.05 o 
  -6   3  13      979.46      966.43     69.30 o 
  -5   3  13       18.61       33.43     23.81 o 
  -4   3  13       46.46       27.06     14.54 o 
  -3   3  13        2.35       -7.82     18.67 o 
  -2   3  13      269.71      336.13     33.43 o 
  -1   3  13       37.63       71.92     10.97 o 
   0   3  13       93.13      159.67     55.48 o 
   1   3  13      829.38      961.64     75.62 o 
   2   3  13      487.61      531.63     46.72 o 
   3   3  13      260.39      223.66     53.40 o 
   4   3  13     1426.88     1534.35    109.17 o 
   5   3  13       16.20       17.26     44.58 o 
   6   3  13        8.44      -32.32     47.17 o 
   7   3  13       90.19       -3.02     36.54 o 
   8   3  13       23.91      -35.98     35.98 o 
   9   3  13      227.78      319.73     98.31 o 
  10   3  13       16.06        9.30     35.08 o 
  -9   4  13      501.17      410.47     89.12 o 
  -8   4  13       13.61       27.09     47.66 o 
  -7   4  13       39.79       52.81     30.44 o 
  -6   4  13      250.21      242.05     44.99 o 
  -5   4  13        6.45      -40.03     40.03 o 
  -4   4  13      246.97      233.60     30.10 o 
  -3   4  13      325.82      289.64     64.21 o 
  -2   4  13        0.46        8.42     15.91 o 
  -1   4  13      168.65      160.34     55.70 o 
   0   4  13      247.82      245.51     41.64 o 
   1   4  13       35.23       87.69     25.55 o 
   2   4  13       28.48       89.84     55.81 o 
   3   4  13       28.27       45.67     47.89 o 
   4   4  13      165.99      130.57     82.54 o 
   5   4  13      224.92      112.47     34.01 o 
   6   4  13      200.12       84.37     58.77 o 
   7   4  13      211.88      175.51     87.93 o 
   8   4  13        2.81      -22.68     61.03 o 
  -5   5  13       32.03       80.19     56.80 o 
  -4   5  13       14.15       21.70     66.27 o 
  -3   5  13     1003.50      826.41    178.85 o 
  -2   5  13        2.59      -30.18     30.18 o 
  -1   5  13       43.95       86.84    105.44 o 
   0   5  13      132.88      153.18     64.92 o 
   1   5  13      135.77       95.82     35.84 o 
   2   5  13       53.68       -3.43     63.61 o 
   3   5  13        7.06      165.33     95.12 o 
   4   5  13       11.66       41.44     36.72 o 
 -14   0  14       93.71       53.94     44.47 o 
 -13   0  14     1015.47     1087.51    281.30 o 
 -12   0  14        4.67      130.58     79.56 o 
 -11   0  14        1.22       12.72     45.53 o 
 -10   0  14      409.99      447.38     59.55 o 
  -9   0  14      849.72     1021.78    120.83 o 
  -8   0  14      559.71      534.24     50.94 o 
  -7   0  14     1196.33     1267.27     64.52 o 
  -6   0  14       49.50      130.93     35.77 o 
  -5   0  14     4538.83     4414.53    176.37 o 
  -4   0  14        5.58       32.67     11.60 o 
  -3   0  14        0.62       26.43     19.33 o 
  -2   0  14      567.57      559.04     28.03 o 
  -1   0  14     7850.75     8500.83    334.18 o 
   0   0  14     3322.58     3662.08    112.07 o 
   1   0  14     4180.32     4018.76    175.45 o 
   2   0  14        2.97       18.38     14.32 o 
   3   0  14     1529.08     1807.88    103.08 o 
   4   0  14     1113.25     1244.84    152.93 o 
   5   0  14       22.67       29.81     47.17 o 
   6   0  14     2046.96     2360.70    230.43 o 
   7   0  14     1350.89     1161.17    143.84 o 
   8   0  14      100.90      136.88     44.27 o 
   9   0  14      385.63      365.79     85.84 o 
  10   0  14      384.34      489.67    181.06 o 
  12   0  14      934.10     1003.57    299.96 o 
 -14   1  14        4.75      -27.76     27.76 o 
 -13   1  14       14.89       67.67     42.73 o 
 -12   1  14       94.59       47.41     33.69 o 
 -11   1  14      317.60      317.92     70.27 o 
 -10   1  14      120.08      142.83     22.74 o 
  -9   1  14        0.08       -4.39     24.85 o 
  -8   1  14      238.85      282.55     23.69 o 
  -7   1  14      589.32      624.49     40.49 o 
  -6   1  14      175.64      186.89     38.63 o 
  -5   1  14      187.15      143.54     14.85 o 
  -4   1  14       57.29       49.64     16.87 o 
  -3   1  14       86.86       57.26     17.92 o 
  -2   1  14      503.49      568.12     29.66 o 
  -1   1  14      575.45      583.64     47.13 o 
   0   1  14      918.11      917.16     81.17 o 
   1   1  14      545.55      659.39     34.71 o 
   2   1  14     2203.98     2345.42     91.36 o 
   3   1  14      909.61      903.52     53.52 o 
   4   1  14      132.69      127.58     33.54 o 
   5   1  14     1279.79     1209.97     95.29 o 
   6   1  14      796.68      843.57     62.94 o 
   7   1  14       15.85       71.05     34.84 o 
   8   1  14      350.25      296.43    158.53 o 
   9   1  14      858.14      849.95    127.12 o 
  10   1  14      250.52      233.08     59.32 o 
  11   1  14      155.45      193.51     49.13 o 
  12   1  14       66.20       36.20     42.55 o 
 -13   2  14       17.35       20.04     20.92 o 
 -12   2  14      109.50      118.88     69.04 o 
 -11   2  14      480.88      575.57     70.88 o 
 -10   2  14       67.29       36.45     24.00 o 
  -9   2  14      473.64      492.58     60.05 o 
  -8   2  14       21.34       49.88     25.52 o 
  -7   2  14      126.31      125.45     62.35 o 
  -6   2  14      134.37      171.20     26.06 o 
  -5   2  14        0.70      -16.59     30.43 o 
  -4   2  14     1035.92     1030.52     44.59 o 
  -3   2  14     3733.94     3672.02    127.75 o 
  -2   2  14       41.23       31.86     18.07 o 
  -1   2  14     1652.73     1703.41     61.93 o 
   0   2  14      510.61      434.33     28.02 o 
   1   2  14      186.64      189.99     20.72 o 
   2   2  14      505.58      504.06     42.15 o 
   3   2  14      493.16      496.78     52.80 o 
   4   2  14     1134.30     1158.97     83.20 o 
   5   2  14      590.60      564.94     46.60 o 
   6   2  14        2.09       82.37     67.86 o 
   7   2  14     1439.34     1369.56    144.43 o 
   8   2  14      433.41      405.85     90.70 o 
   9   2  14       96.55      143.55     37.19 o 
  10   2  14      749.35      696.60    123.42 o 
  11   2  14       97.69       99.08     69.70 o 
 -12   3  14      185.57      328.09    173.62 o 
 -11   3  14        0.54       34.74     36.38 o 
 -10   3  14       96.18      105.36     55.23 o 
  -9   3  14       24.22       73.15     38.04 o 
  -8   3  14        0.57       -0.56     56.37 o 
  -7   3  14      435.30      513.12     51.05 o 
  -6   3  14        6.81       57.57     30.76 o 
  -5   3  14      630.71      618.43     43.59 o 
  -4   3  14      146.66      189.44     47.80 o 
  -3   3  14      143.18      136.67     13.95 o 
  -2   3  14       10.11       32.39     16.49 o 
  -1   3  14       62.76       55.17     44.40 o 
   0   3  14      172.89      144.55     24.66 o 
   1   3  14      241.61      272.01     27.68 o 
   2   3  14      436.82      394.71     82.60 o 
   3   3  14     4173.66     4690.74    288.02 o 
   4   3  14     1150.58     1194.64     87.20 o 
   5   3  14     1918.12     1894.23    193.33 o 
   6   3  14      798.42      699.61    101.36 o 
   8   3  14       91.92      297.16    124.31 o 
   9   3  14        3.08       23.17     47.81 o 
  10   3  14       53.28      239.11     88.21 o 
  -9   4  14      147.05      252.29     63.96 o 
  -8   4  14       10.97       31.84     53.52 o 
  -7   4  14      162.83      152.99     41.19 o 
  -6   4  14      171.33      245.44     41.49 o 
  -5   4  14      388.91      399.93     60.14 o 
  -4   4  14       32.26        3.78     22.80 o 
  -3   4  14       31.73       60.17     27.60 o 
  -2   4  14      914.32     1134.75    123.02 o 
  -1   4  14      610.73      688.15     80.99 o 
   0   4  14      133.21      122.39     30.16 o 
   1   4  14     2544.77     3001.04    377.13 o 
   2   4  14      436.42      436.51     59.23 o 
   3   4  14       10.37       35.75     33.86 o 
   4   4  14        3.12       31.58     45.31 o 
   5   4  14       31.95       32.94     60.25 o 
   6   4  14     1084.32     1153.28    295.49 o 
   7   4  14      153.33      144.65     81.82 o 
   8   4  14      431.57      495.16    116.49 o 
  -5   5  14      170.54      215.18     87.86 o 
  -4   5  14      141.41      191.66     91.74 o 
  -3   5  14      385.57      373.74     80.79 o 
  -2   5  14       13.95       27.25     52.31 o 
  -1   5  14        2.10       29.57     47.35 o 
   0   5  14       19.99       66.90     57.51 o 
   1   5  14      162.09      200.91     52.78 o 
   2   5  14      388.14      452.28    106.21 o 
   3   5  14       58.68       92.50     56.03 o 
 -13   1  15      166.72      190.61     58.01 o 
 -12   1  15      753.02      798.40     97.35 o 
 -11   1  15       41.89        9.01     25.34 o 
 -10   1  15      883.54      766.31     55.33 o 
  -9   1  15        3.55        4.07     13.57 o 
  -8   1  15      702.94      771.40     48.44 o 
  -7   1  15       28.49       60.76     15.16 o 
  -6   1  15      207.48      266.85     62.58 o 
  -5   1  15      148.20      123.59     38.76 o 
  -4   1  15        7.14       17.50     14.48 o 
  -3   1  15      118.50      129.24     18.22 o 
  -2   1  15     3058.72     2968.85    104.97 o 
  -1   1  15      133.68      134.14     11.40 o 
   0   1  15      850.77      976.02     35.12 o 
   1   1  15     1753.36     1803.46     71.27 o 
   2   1  15        9.33       -7.36     10.27 o 
   3   1  15      610.87      545.38     36.29 o 
   4   1  15       61.11       50.14     10.31 o 
   5   1  15       36.26       66.14     36.00 o 
   6   1  15       11.10        7.16     24.92 o 
   7   1  15     1053.09     1197.30    100.82 o 
   8   1  15       55.60       88.76     22.03 o 
   9   1  15      730.23      824.38    249.98 o 
  10   1  15        0.22      114.07     83.71 o 
  11   1  15       57.60       92.80     84.68 o 
  12   1  15        9.88       27.59     42.58 o 
 -13   2  15        0.97      -12.03     59.16 o 
 -12   2  15        2.69       24.76     29.52 o 
 -11   2  15       22.43       -8.57     36.31 o 
 -10   2  15       11.41        4.66     26.20 o 
  -9   2  15      220.34      181.21     88.01 o 
  -8   2  15       15.40      -27.81     38.00 o 
  -7   2  15      278.54      224.48     30.95 o 
  -6   2  15      107.76      166.17     25.81 o 
  -5   2  15       52.91       66.78     25.90 o 
  -4   2  15      177.68      117.55     18.55 o 
  -3   2  15      170.14      108.65     34.16 o 
  -2   2  15      747.16      723.91     32.33 o 
  -1   2  15      229.89      222.20     12.35 o 
   0   2  15      380.90      383.94     24.25 o 
   1   2  15      243.67      252.05     21.12 o 
   2   2  15       97.40      102.50     34.22 o 
   3   2  15      402.57      438.46     32.71 o 
   4   2  15     1130.25     1096.29     80.39 o 
   5   2  15        4.79       20.40     37.64 o 
   6   2  15     1166.02     1209.54     99.60 o 
   7   2  15       78.14      111.78     33.56 o 
   8   2  15       83.76       77.74     61.95 o 
   9   2  15       84.98       40.13     29.68 o 
  10   2  15        3.80       11.03     55.78 o 
  11   2  15       58.87      190.69     62.13 o 
 -11   3  15      123.01      170.82     58.99 o 
 -10   3  15      147.47      175.08     46.71 o 
  -9   3  15      210.50      233.18     53.88 o 
  -8   3  15      321.44      341.01     64.27 o 
  -7   3  15       10.91       24.50     67.70 o 
  -6   3  15      392.78      462.26     77.53 o 
  -5   3  15      875.67      777.38     56.35 o 
  -4   3  15        5.88       13.82     22.07 o 
  -3   3  15      489.82      462.07     37.39 o 
  -2   3  15     1275.64     1301.83    114.97 o 
  -1   3  15        3.00        6.96     27.98 o 
   0   3  15       89.14      102.52     19.63 o 
   1   3  15      288.70      186.52    109.52 o 
   2   3  15      601.37      672.11     59.75 o 
   3   3  15     2108.71     2171.46    152.52 o 
   4   3  15       41.78       58.63     17.58 o 
   5   3  15       39.70       11.53     25.34 o 
   6   3  15      504.90      574.21    100.10 o 
   7   3  15        3.70       98.51     40.93 o 
   8   3  15       60.91      105.63     54.33 o 
   9   3  15       23.42       19.69     41.22 o 
  10   3  15       85.10      -16.86    134.66 o 
  -9   4  15      126.48      121.83     92.83 o 
  -8   4  15      137.57      126.28     49.71 o 
  -7   4  15       45.67       16.76     38.23 o 
  -6   4  15      115.27      147.15     38.12 o 
  -5   4  15       62.39      108.86     56.03 o 
  -4   4  15      131.37       76.60     41.09 o 
  -3   4  15       13.53       11.59     41.02 o 
  -2   4  15       25.54       25.50     28.77 o 
  -1   4  15       18.19       84.41     25.22 o 
   0   4  15       43.42       -0.41     21.91 o 
   1   4  15      109.71      112.26     27.62 o 
   2   4  15        3.55      -24.11     92.20 o 
   3   4  15        3.71       -7.04     25.84 o 
   4   4  15       19.25       20.71     65.54 o 
   5   4  15      103.78       61.64     40.88 o 
   6   4  15      134.96       70.37     38.43 o 
   7   4  15        5.90       29.91    177.97 o 
  -4   5  15      189.57      158.94     94.41 o 
  -3   5  15        2.91       32.91     53.26 o 
  -2   5  15       48.30       99.74     37.09 o 
  -1   5  15       19.92       91.02     69.14 o 
   0   5  15       20.84       72.67     52.59 o 
   1   5  15       38.31       13.91     65.12 o 
   2   5  15      146.36      277.65    202.91 o 
 -14   0  16     1020.79      693.69    226.98 o 
 -13   0  16     2558.40     2325.54    493.28 o 
 -12   0  16      363.44      527.18     92.89 o 
 -11   0  16        0.18      -25.33     25.33 o 
 -10   0  16      182.06      276.34     36.66 o 
  -8   0  16       65.14       62.18     14.38 o 
  -7   0  16      324.57      323.58     28.80 o 
  -6   0  16      327.32      385.32     28.97 o 
  -5   0  16    16418.77    17293.76    707.16 o 
  -4   0  16      369.90      434.93     23.91 o 
  -3   0  16     3256.65     3400.55    138.71 o 
  -2   0  16     2015.16     1828.66    101.79 o 
  -1   0  16      120.15       90.71     20.26 o 
   0   0  16      191.79      225.59     39.25 o 
   1   0  16      579.62      459.92    141.71 o 
   2   0  16       29.29       44.66     23.59 o 
   3   0  16      977.73      987.48     68.50 o 
   4   0  16      499.60      513.26     31.43 o 
   5   0  16     2613.99     3006.36    501.51 o 
   6   0  16      527.05      567.19     63.41 o 
   7   0  16       32.32       83.77    104.11 o 
   8   0  16      557.27      615.48    100.15 o 
   9   0  16      412.66      462.25     89.03 o 
  10   0  16      125.43       81.99     45.82 o 
  11   0  16      374.69      509.06    161.04 o 
  12   0  16       22.09      110.78    131.37 o 
 -13   1  16        6.77       60.29     89.19 o 
 -12   1  16      394.60      327.15     66.95 o 
 -11   1  16      539.79      593.42     72.74 o 
 -10   1  16      541.48      578.81     45.76 o 
  -9   1  16     1833.52     1908.59    140.48 o 
  -8   1  16     1875.82     1901.97    108.18 o 
  -7   1  16      546.91      494.97     50.18 o 
  -6   1  16      277.35      211.20     47.36 o 
  -5   1  16      422.49      379.15     22.73 o 
  -4   1  16        6.99       50.46     25.98 o 
  -3   1  16        0.47        7.79      7.72 o 
  -2   1  16     1772.19     1770.03     65.41 o 
  -1   1  16      179.40      176.44     11.10 o 
   0   1  16      831.71      906.75     54.22 o 
   1   1  16      865.14      730.50     55.01 o 
   2   1  16      498.86      405.49     40.60 o 
   3   1  16     1353.56     1174.41     70.34 o 
   4   1  16      367.95      334.40     25.46 o 
   5   1  16     1304.30     1346.18     89.01 o 
   6   1  16     1003.33     1037.79     84.36 o 
   7   1  16       34.05       31.05     22.07 o 
   8   1  16      337.59      253.03     35.88 o 
   9   1  16       20.88       75.48     38.29 o 
  10   1  16       79.81       86.00     37.71 o 
 -13   2  16       43.65       85.26     41.28 o 
 -12   2  16       97.69       92.00     32.94 o 
 -11   2  16      852.02      844.31    123.36 o 
 -10   2  16      162.73      172.98     36.11 o 
  -9   2  16      142.41      209.01     43.93 o 
  -8   2  16      342.81      424.08     44.84 o 
  -7   2  16      705.48      786.20     56.59 o 
  -6   2  16      847.51      951.28     94.95 o 
  -5   2  16        9.31       27.90     20.32 o 
  -4   2  16      223.30      206.12     41.70 o 
  -3   2  16       70.35       65.33     19.64 o 
  -2   2  16      377.44      419.20     33.31 o 
  -1   2  16       20.07       19.18     24.54 o 
   0   2  16     3896.44     3664.93    233.74 o 
   1   2  16      244.82      217.49     27.35 o 
   2   2  16       20.87       16.66     15.57 o 
   3   2  16        0.33       50.42     33.74 o 
   4   2  16      808.75      805.24     54.97 o 
   5   2  16      175.72      229.13     44.43 o 
   6   2  16      477.09      442.23     55.78 o 
   7   2  16       31.76       21.05     25.17 o 
   8   2  16      726.46      896.67    151.87 o 
   9   2  16        0.10      -47.42     47.42 o 
  10   2  16      239.37      164.92     73.42 o 
  11   2  16       11.55       41.22     49.36 o 
 -11   3  16      125.36       35.77     40.37 o 
 -10   3  16        0.53       91.28     59.60 o 
  -9   3  16        3.94       12.83     29.74 o 
  -8   3  16      162.54      168.54     80.67 o 
  -7   3  16      974.24     1048.87    151.50 o 
  -6   3  16        2.73       12.58     64.07 o 
  -5   3  16       25.64       25.90     22.58 o 
  -4   3  16       90.36      156.27     29.58 o 
  -3   3  16      258.38      255.51     21.27 o 
  -2   3  16       28.32       10.82     14.18 o 
  -1   3  16      117.25      130.80     16.15 o 
   0   3  16      121.06      104.83     50.80 o 
   1   3  16     2240.75     2429.63    187.38 o 
   2   3  16        0.32       -5.59     22.29 o 
   3   3  16        3.20      -14.02     65.33 o 
   4   3  16      105.27      113.98     37.30 o 
   5   3  16      114.20      176.18     78.69 o 
   6   3  16       35.15       61.79     33.68 o 
   7   3  16       30.11      -43.31     43.31 o 
   8   3  16        4.79        7.99     35.75 o 
   9   3  16      288.38      307.61     77.94 o 
  -9   4  16      158.79      110.28     59.36 o 
  -8   4  16       84.94       76.31     81.30 o 
  -7   4  16       12.07       80.92     42.92 o 
  -6   4  16       56.36       55.12     22.97 o 
  -5   4  16      366.42      427.43     59.73 o 
  -4   4  16       55.68       61.44     29.51 o 
  -3   4  16      207.16      158.72     31.61 o 
  -2   4  16      441.71      526.91     64.42 o 
  -1   4  16       31.42       79.53     29.04 o 
   0   4  16      454.81      491.65    103.84 o 
   1   4  16      129.37      143.83     30.37 o 
   2   4  16       90.39      149.70     54.12 o 
   3   4  16        3.00      -25.76     25.76 o 
   4   4  16      221.44      137.76     38.43 o 
   5   4  16      599.72      604.32    110.97 o 
   6   4  16      333.32      204.86     77.15 o 
   7   4  16        0.47      -19.94     63.80 o 
  -3   5  16       39.86       91.82     85.89 o 
  -2   5  16       96.11       53.23     76.22 o 
  -1   5  16       58.47       38.85     28.29 o 
   0   5  16       32.58       30.16     58.97 o 
   1   5  16        9.61       33.55     41.69 o 
 -13   1  17       16.16       77.26     85.36 o 
 -12   1  17        0.17        3.39     32.42 o 
 -11   1  17      183.18      192.62     32.07 o 
 -10   1  17      187.23      199.34     26.02 o 
  -9   1  17      184.26      222.39     41.91 o 
  -8   1  17     2271.62     2311.12    149.42 o 
  -7   1  17        0.19       -6.90     14.47 o 
  -6   1  17        5.04       36.67     24.87 o 
  -5   1  17      203.84      258.57     47.77 o 
  -4   1  17        4.93      -19.01     22.84 o 
  -3   1  17     1018.42     1077.64     61.06 o 
  -2   1  17      556.27      525.60     22.90 o 
  -1   1  17       17.61       39.27     24.48 o 
   0   1  17      547.76      428.48     29.38 o 
   1   1  17      338.55      408.15     63.79 o 
   2   1  17        8.23       23.08     14.89 o 
   3   1  17       19.28       30.72     21.77 o 
   4   1  17      502.83      408.31     42.86 o 
   5   1  17        3.25        7.29     19.76 o 
   6   1  17       75.82       77.46     16.85 o 
   7   1  17      388.97      366.48     53.85 o 
   8   1  17      126.94      141.96     26.82 o 
  10   1  17      113.82       35.79     64.86 o 
  11   1  17      103.08      302.48    115.65 o 
 -12   2  17      112.09       99.93     90.64 o 
 -11   2  17      131.75       90.11     64.89 o 
 -10   2  17      174.90      262.64     43.27 o 
  -9   2  17       43.52       13.03     19.16 o 
  -8   2  17        6.74       82.41     30.82 o 
  -7   2  17       92.51       76.84     23.36 o 
  -6   2  17      262.53      282.24     33.21 o 
  -5   2  17      209.24      172.84     37.34 o 
  -4   2  17       77.59       99.66     42.89 o 
  -3   2  17      511.05      521.78     71.75 o 
  -2   2  17      634.57      579.93     36.57 o 
  -1   2  17        8.97        2.86     20.06 o 
   0   2  17      203.25      182.10     15.28 o 
   1   2  17      100.06      143.77     13.84 o 
   2   2  17      877.48      953.71     59.87 o 
   3   2  17      662.12      594.47    114.02 o 
   4   2  17        8.86        8.49     37.39 o 
   5   2  17      420.59      468.78     38.84 o 
   6   2  17      161.81      177.66     38.48 o 
   7   2  17        3.57        8.54     28.18 o 
   8   2  17       12.10       90.68     41.51 o 
   9   2  17       55.22      -14.09     67.01 o 
  10   2  17       61.44      -47.05     47.05 o 
 -11   3  17       46.72        0.43     35.97 o 
 -10   3  17       35.94       75.55     35.30 o 
  -9   3  17        3.87       39.54     39.76 o 
  -8   3  17      126.45       88.86     35.37 o 
  -7   3  17        0.05       34.29     78.31 o 
  -6   3  17     1300.52     1259.78    153.81 o 
  -5   3  17     1191.07     1213.86    105.50 o 
  -4   3  17       11.37        0.85     27.14 o 
  -3   3  17      576.45      514.51     51.29 o 
  -2   3  17      795.12      829.37     48.88 o 
  -1   3  17      284.39      335.68     48.75 o 
   0   3  17      141.43      248.01     35.64 o 
   1   3  17     1059.66     1143.60     69.73 o 
   2   3  17     1478.50     1652.65    173.44 o 
   3   3  17     1927.52     1887.44    226.82 o 
   4   3  17       67.99       17.92     16.09 o 
   5   3  17      796.31      646.57    198.36 o 
   6   3  17      341.64      352.93     51.95 o 
   7   3  17      343.56      392.57    114.18 o 
   8   3  17      110.25       99.59     51.06 o 
   9   3  17      244.80      373.04     92.13 o 
  -8   4  17       13.31       92.52     47.09 o 
  -7   4  17       62.39      -29.35     64.67 o 
  -6   4  17       21.90      197.10     55.48 o 
  -5   4  17        7.69      -18.05     32.29 o 
  -4   4  17       70.14       67.52     44.50 o 
  -3   4  17       54.51      -30.61     30.61 o 
  -2   4  17       99.58       73.95     31.98 o 
  -1   4  17       28.14       23.32     33.43 o 
   0   4  17      158.62       98.41     32.20 o 
   1   4  17     1195.98     1178.95    153.26 o 
   2   4  17      346.59      394.40     61.77 o 
   3   4  17      167.07      142.73     69.50 o 
   4   4  17        0.22       -6.17     48.26 o 
   5   4  17       27.82       -0.34     35.97 o 
   6   4  17       34.32       63.56     64.03 o 
  -2   5  17       39.95      -27.51     27.51 o 
  -1   5  17       10.71       34.05     63.93 o 
   0   5  17       40.16        5.48     29.41 o 
 -13   0  18       87.39      105.63     43.23 o 
 -12   0  18      633.08      677.64    176.32 o 
 -11   0  18      298.33      445.44     96.47 o 
 -10   0  18      176.75      381.06    111.55 o 
  -9   0  18      159.98      201.05     31.37 o 
  -8   0  18      148.04      123.80     29.19 o 
  -7   0  18       35.91       79.48     20.64 o 
  -6   0  18       20.95       12.77     28.03 o 
  -5   0  18     1157.37     1044.24     89.37 o 
  -4   0  18      719.67      678.41     37.14 o 
  -3   0  18      851.85      868.86     39.36 o 
  -2   0  18     2751.21     2547.90    161.03 o 
  -1   0  18      144.08      189.73     33.54 o 
   0   0  18      132.20      118.84     24.17 o 
   1   0  18       17.62       20.37     24.07 o 
   2   0  18        1.35       40.60     26.87 o 
   3   0  18     2204.01     1933.35    239.74 o 
   4   0  18      171.34      145.77     47.56 o 
   5   0  18       95.22      103.43     37.89 o 
   6   0  18      781.95      963.37     99.18 o 
   7   0  18      533.49      564.11     75.28 o 
   8   0  18        5.73        8.49     25.31 o 
  10   0  18       26.44       33.78     48.14 o 
  11   0  18        0.29       -4.32     18.86 o 
 -13   1  18        3.64       39.41     41.33 o 
 -12   1  18        8.29       18.88     59.58 o 
 -11   1  18       15.07       76.14     34.84 o 
 -10   1  18       22.77       61.35     13.93 o 
  -9   1  18      666.62      670.37     57.51 o 
  -8   1  18      241.91      249.14     34.30 o 
  -7   1  18       45.86       36.59     43.32 o 
  -6   1  18      120.77      107.54     50.05 o 
  -5   1  18        7.55       50.07     29.19 o 
  -4   1  18        5.68       13.63     24.58 o 
  -3   1  18      145.55      134.83     14.48 o 
  -2   1  18       16.96        7.60     10.10 o 
  -1   1  18     2808.66     2833.06     88.11 o 
   0   1  18     1177.56     1181.95     60.11 o 
   1   1  18     1179.14     1186.30     50.38 o 
   2   1  18      671.63      677.62     53.11 o 
   3   1  18       22.95        9.75     54.39 o 
   4   1  18       73.36       68.76     19.63 o 
   5   1  18      151.98      181.64     41.02 o 
   6   1  18      274.34      267.55     56.06 o 
   7   1  18      523.54      570.06     52.48 o 
   8   1  18       14.79      -30.41     72.69 o 
   9   1  18      595.04      628.85     97.12 o 
  10   1  18      362.53      404.66    130.01 o 
  11   1  18      106.75       59.93    104.21 o 
 -12   2  18       95.53       80.59     78.98 o 
 -11   2  18      624.99      541.79     90.66 o 
 -10   2  18        0.10      -27.34     34.02 o 
  -9   2  18       85.64      135.95     31.63 o 
  -8   2  18      101.21      119.77     82.55 o 
  -7   2  18      269.98      193.51     28.06 o 
  -6   2  18     1592.85     1655.74    165.46 o 
  -5   2  18       58.95      123.94     25.17 o 
  -4   2  18     1679.98     1715.88    113.32 o 
  -3   2  18       14.62       44.63     37.39 o 
  -2   2  18        0.53        2.45     12.50 o 
  -1   2  18      850.25      852.27     50.86 o 
   0   2  18      103.49      105.68     21.63 o 
   1   2  18     2473.45     2425.83    136.34 o 
   2   2  18     1107.94     1208.39    103.82 o 
   3   2  18      432.53      400.06     30.60 o 
   4   2  18     3509.53     3679.64    329.48 o 
   5   2  18       73.19       87.78     37.76 o 
   6   2  18       10.60       81.60     62.87 o 
   7   2  18     1087.34     1155.79    167.98 o 
   8   2  18      238.72      360.30     68.98 o 
   9   2  18       60.98       70.80     47.71 o 
  10   2  18       49.21       73.62    130.09 o 
 -11   3  18      165.87      177.74     55.17 o 
 -10   3  18      234.90      360.85     76.08 o 
  -9   3  18       22.80      -38.90     46.21 o 
  -8   3  18      431.43      410.57     65.66 o 
  -7   3  18        1.04      -26.62     26.62 o 
  -6   3  18       75.91       78.33     28.94 o 
  -5   3  18      491.46      323.35    137.07 o 
  -4   3  18      112.90       62.59     20.15 o 
  -3   3  18     1328.67     1302.57     96.39 o 
  -2   3  18      124.55      111.91     37.64 o 
  -1   3  18      139.33      127.25     46.98 o 
   0   3  18     1112.58     1228.05    104.45 o 
   1   3  18       77.96      109.70     36.44 o 
   2   3  18       73.59       73.16     30.94 o 
   3   3  18       16.08      -16.80     16.94 o 
   4   3  18      328.76      285.65     36.03 o 
   5   3  18     1427.57     1335.71    171.82 o 
   6   3  18      201.17      122.82     26.84 o 
   7   3  18      505.40      428.94    115.10 o 
   8   3  18      408.45      466.62    105.01 o 
  -8   4  18     1118.34      908.80    229.05 o 
  -7   4  18      169.33      251.10     73.93 o 
  -6   4  18       15.59       17.97     30.52 o 
  -5   4  18      865.29      875.19    159.21 o 
  -4   4  18       54.04       64.95     48.08 o 
  -3   4  18       67.89      132.26     72.69 o 
  -2   4  18      355.26      439.73     66.27 o 
  -1   4  18      549.48      603.99     82.01 o 
   0   4  18     1459.37     1706.76    282.62 o 
   1   4  18      708.29      640.92    112.58 o 
   2   4  18        4.04       -9.60     85.65 o 
   3   4  18     1134.80     1202.71    247.30 o 
   4   4  18       14.49       19.66     32.26 o 
   5   4  18      809.46      879.57    274.43 o 
   6   4  18      156.85      149.49     83.90 o 
 -13   1  19       49.77       40.53     73.61 o 
 -12   1  19      180.66      149.27     44.42 o 
 -11   1  19      100.77       33.00     64.91 o 
 -10   1  19       16.21       65.82     16.88 o 
  -9   1  19      158.65      163.80     29.81 o 
  -8   1  19       93.85      141.02     82.86 o 
  -7   1  19      821.04      801.20     68.73 o 
  -6   1  19      240.05      322.48     31.39 o 
  -5   1  19      631.09      559.59     50.19 o 
  -4   1  19      313.33      328.45     44.07 o 
  -3   1  19      298.43      276.07     21.07 o 
  -2   1  19     1218.00     1172.06     59.10 o 
  -1   1  19      195.40      166.95     46.02 o 
   0   1  19        0.62       28.44     23.69 o 
   1   1  19     1402.61     1329.29     82.10 o 
   2   1  19        0.34       -5.96     14.19 o 
   3   1  19      101.85      252.68     32.50 o 
   4   1  19        3.17       49.18     17.60 o 
   5   1  19      266.40      243.97     31.14 o 
   6   1  19       95.65       79.87     17.61 o 
   7   1  19      101.33      144.78     32.50 o 
   8   1  19      191.66      187.22     38.59 o 
   9   1  19      336.74      422.35    117.42 o 
  10   1  19        6.51       10.99    104.59 o 
 -12   2  19        3.64       30.70     37.79 o 
 -11   2  19      129.71      143.81     40.74 o 
 -10   2  19        1.13       88.15     40.74 o 
  -9   2  19       47.86       73.20     77.53 o 
  -8   2  19       15.62       20.61     19.16 o 
  -7   2  19      151.75       52.57     57.23 o 
  -6   2  19      161.67      145.60     35.99 o 
  -5   2  19       36.98       84.59     52.88 o 
  -4   2  19        0.37        8.06     17.76 o 
  -3   2  19      104.58      139.08     24.25 o 
  -2   2  19      532.07      439.05     42.64 o 
  -1   2  19      261.50      274.70     32.57 o 
   0   2  19      215.81      197.70     59.66 o 
   1   2  19      528.15      493.35     33.67 o 
   2   2  19      389.87      354.95     31.98 o 
   3   2  19      293.86      284.07     25.35 o 
   4   2  19      146.74       95.57     41.00 o 
   5   2  19      745.99      604.45     70.99 o 
   6   2  19       82.71       83.34     24.08 o 
   7   2  19        9.53      -13.35     44.09 o 
   8   2  19      123.14       34.02     42.99 o 
   9   2  19        0.13       95.78     53.59 o 
  10   2  19        0.33      158.15     82.94 o 
 -10   3  19       67.28       98.31     69.84 o 
  -9   3  19      234.47      241.18     52.61 o 
  -8   3  19      675.34      856.64    155.48 o 
  -7   3  19        5.39       86.49     33.02 o 
  -6   3  19       17.61       -1.68     24.60 o 
  -5   3  19       10.06      100.76     27.55 o 
  -4   3  19      330.64      224.48     78.61 o 
  -3   3  19        1.91       17.76     20.65 o 
  -2   3  19       81.71       59.70     26.57 o 
  -1   3  19       73.80       52.16     18.13 o 
   0   3  19      575.59      574.31     78.69 o 
   1   3  19      310.01      325.36     53.55 o 
   2   3  19     2048.44     2193.32    184.19 o 
   3   3  19        1.25       21.94     31.05 o 
   4   3  19     1429.31     1318.29    169.93 o 
   5   3  19        3.89       25.46     43.64 o 
   6   3  19      136.02       80.83     73.37 o 
   7   3  19       53.10        0.00     19.33 o 
   8   3  19      115.18       50.08     34.30 o 
  -8   4  19       79.70      129.73     77.14 o 
  -7   4  19       50.76       34.46     37.65 o 
  -6   4  19      210.50      305.60    102.66 o 
  -5   4  19       12.10        9.00     60.25 o 
  -4   4  19      133.36      162.44     42.24 o 
  -3   4  19        0.50       -1.37     31.00 o 
  -2   4  19       25.61        5.53     21.40 o 
  -1   4  19      843.86      899.21    127.82 o 
   0   4  19      186.73      142.45     43.71 o 
   1   4  19        0.41      -29.66     31.70 o 
   2   4  19      180.58      196.37     78.46 o 
   3   4  19       10.06       38.54    152.73 o 
   4   4  19       10.46       -3.01     50.49 o 
   5   4  19        1.44        5.57     41.60 o 
 -13   0  20      101.84       27.36     51.89 o 
 -12   0  20       44.98      220.79    113.68 o 
 -11   0  20      458.78      479.47    154.09 o 
 -10   0  20       34.89      136.88     70.95 o 
  -9   0  20        0.35       -3.87     58.19 o 
  -8   0  20     1985.89     1971.19    182.01 o 
  -7   0  20       71.83       69.94     17.59 o 
  -6   0  20      179.40      167.29     17.58 o 
  -5   0  20     1449.21     1442.91    122.52 o 
  -4   0  20      117.85       68.57     19.50 o 
  -3   0  20      625.97      597.79    144.03 o 
  -2   0  20     2786.31     2859.10    244.70 o 
  -1   0  20      334.65      417.74     35.57 o 
   0   0  20     1180.35     1179.55    104.49 o 
   1   0  20       18.40      -48.33     48.33 o 
   2   0  20      670.64      612.61     58.17 o 
   3   0  20     1366.66     1292.16    134.91 o 
   4   0  20       61.49      103.99     32.67 o 
   5   0  20     1996.44     1994.28    185.18 o 
   6   0  20     1990.90     1891.62    229.04 o 
   7   0  20        6.36        0.21     46.21 o 
   8   0  20      210.65      386.97     91.36 o 
   9   0  20        3.03       16.27     43.52 o 
  10   0  20       51.67      377.78    181.16 o 
 -12   1  20       43.70       43.97     39.60 o 
 -11   1  20       62.33       97.11     29.75 o 
 -10   1  20      315.17      150.71    153.89 o 
  -9   1  20       10.04      -18.59     32.84 o 
  -8   1  20       50.54       60.58     26.13 o 
  -7   1  20       46.24      -25.32     25.32 o 
  -6   1  20        2.76       58.85     33.61 o 
  -5   1  20      546.04      535.97     48.25 o 
  -4   1  20       11.35        4.94     45.63 o 
  -3   1  20      149.48      134.20     15.30 o 
  -2   1  20     4799.10     4816.13    283.85 o 
  -1   1  20      531.31      531.55     36.63 o 
   0   1  20     1065.70      850.19    125.85 o 
   1   1  20      356.28      438.49     34.58 o 
   2   1  20     1401.89     1243.11    103.92 o 
   3   1  20      239.12      275.33     52.83 o 
   4   1  20      139.75      114.37     29.64 o 
   5   1  20       25.07       49.50     21.74 o 
   6   1  20     1283.04     1319.75    115.05 o 
   7   1  20      150.59      146.51     52.65 o 
   8   1  20      449.27      442.56    102.08 o 
   9   1  20      124.97      119.28     37.73 o 
  10   1  20      374.69      498.39    165.68 o 
 -12   2  20      102.38       47.16     35.23 o 
 -11   2  20       84.85       65.76     34.38 o 
 -10   2  20     1117.92     1137.51    206.70 o 
  -9   2  20      341.31      305.73     48.36 o 
  -8   2  20      115.74      115.10     82.37 o 
  -7   2  20      504.22      510.49     49.64 o 
  -6   2  20      902.17      962.58     86.00 o 
  -5   2  20        7.26       61.04     26.24 o 
  -4   2  20      152.37      156.84     53.94 o 
  -3   2  20     1293.46     1298.68    117.08 o 
  -2   2  20      183.25      190.92     15.71 o 
  -1   2  20      297.63      245.18     35.44 o 
   0   2  20      282.91      279.21     33.65 o 
   1   2  20     1086.22     1171.01     67.49 o 
   2   2  20      957.35      844.05     68.90 o 
   3   2  20        0.29      -24.69     27.85 o 
   4   2  20      963.80     1003.05     88.04 o 
   5   2  20      362.81      412.29     68.06 o 
   6   2  20      102.58       92.16     42.47 o 
   7   2  20      376.91      386.26     70.67 o 
   8   2  20       88.78      119.37     49.73 o 
   9   2  20      289.22      484.65    126.01 o 
 -10   3  20      133.55      207.65     55.04 o 
  -9   3  20       15.93       52.88     85.33 o 
  -8   3  20       74.94       75.78     31.51 o 
  -7   3  20      130.29      142.32     63.30 o 
  -6   3  20       26.89       37.09     28.21 o 
  -5   3  20       26.92       69.22     44.17 o 
  -4   3  20        0.05        2.17     33.99 o 
  -3   3  20      102.14      102.77     17.19 o 
  -2   3  20      632.75      582.64     55.54 o 
  -1   3  20       32.19       49.52     15.35 o 
   0   3  20      422.31      446.08     38.63 o 
   1   3  20      131.04      101.99     42.30 o 
   2   3  20        1.29       43.95     22.78 o 
   3   3  20        0.47       -6.66     87.00 o 
   4   3  20      136.92       77.66     38.26 o 
   5   3  20       64.90      -61.87     61.87 o 
   6   3  20        0.95      -15.02     73.02 o 
   7   3  20      131.76      157.17     70.98 o 
   8   3  20      301.19      190.38    168.78 o 
  -7   4  20       30.46       31.56     58.97 o 
  -6   4  20      129.92      138.35     90.47 o 
  -5   4  20      446.90      459.99    117.44 o 
  -4   4  20      124.01       79.70     53.97 o 
  -3   4  20       68.24      102.51     54.44 o 
  -2   4  20      364.79      423.58     80.01 o 
  -1   4  20      338.12      240.17     75.47 o 
   0   4  20       90.52       83.35     34.29 o 
   1   4  20      551.40      546.70    103.01 o 
   2   4  20      151.48      231.33     72.62 o 
   3   4  20      448.34      514.90    135.04 o 
   4   4  20      201.10      197.77     64.27 o 
   5   4  20        2.75      -11.16     68.34 o 
 -12   1  21       75.99       69.31     92.70 o 
 -11   1  21       33.70       51.83     24.42 o 
 -10   1  21      190.83      249.37     46.71 o 
  -9   1  21       44.70       95.76     29.88 o 
  -8   1  21      211.85      218.28     51.08 o 
  -7   1  21      221.06      228.87     30.71 o 
  -6   1  21      147.94      189.31     40.61 o 
  -5   1  21      507.68      514.18     43.08 o 
  -4   1  21      393.29      406.60     41.22 o 
  -3   1  21       12.60        4.63     23.38 o 
  -2   1  21      645.79      629.61     56.51 o 
  -1   1  21        5.86        6.23     11.23 o 
   0   1  21     1291.27     1341.52     78.69 o 
   1   1  21     1274.15     1266.73     84.28 o 
   2   1  21      130.98      139.94     22.59 o 
   3   1  21       41.93      118.02     53.79 o 
   4   1  21      458.95      545.54     48.88 o 
   5   1  21       69.00      104.41     27.07 o 
   6   1  21      124.40      109.27     28.60 o 
   7   1  21        0.08      -31.61     31.61 o 
   8   1  21      155.32      169.86     64.69 o 
   9   1  21      151.43       53.39     35.44 o 
  10   1  21      188.42      124.14     49.92 o 
 -11   2  21      165.90      152.18     46.57 o 
 -10   2  21      624.15      669.57    124.73 o 
  -9   2  21       25.96       53.59     55.68 o 
  -8   2  21        2.56       53.61     26.44 o 
  -7   2  21        1.56        3.00     26.18 o 
  -6   2  21      132.94       76.68     21.38 o 
  -5   2  21       41.79       13.52     21.12 o 
  -4   2  21       18.44       28.86     19.44 o 
  -3   2  21       22.11       18.93     22.58 o 
  -2   2  21      414.96      366.86     22.38 o 
  -1   2  21       45.65        6.23     18.98 o 
   0   2  21        6.33       20.35     31.00 o 
   1   2  21      153.47      161.02     16.17 o 
   2   2  21      772.44      632.60     58.51 o 
   3   2  21     1588.96     1499.32    128.07 o 
   4   2  21       39.87       96.74     45.49 o 
   5   2  21       33.11       22.25     37.39 o 
   6   2  21       50.04      184.19     36.82 o 
   7   2  21       19.30       80.33     36.48 o 
   8   2  21      183.76      139.80     68.99 o 
   9   2  21        2.18       17.39     76.74 o 
 -10   3  21       10.47      105.12     37.20 o 
  -9   3  21        5.51        4.84     94.10 o 
  -8   3  21      143.02      150.72     82.51 o 
  -6   3  21      333.70      270.94     49.73 o 
  -5   3  21      327.91      468.28     64.85 o 
  -4   3  21       85.72       87.48     47.08 o 
  -3   3  21      352.25      273.85     31.29 o 
  -2   3  21       75.59       90.35     34.41 o 
  -1   3  21       41.18       40.50     20.43 o 
   0   3  21       80.66       60.15     16.85 o 
   1   3  21      182.30      122.50     29.64 o 
   2   3  21        0.04       15.14     27.94 o 
   3   3  21        7.96       30.91     28.15 o 
   4   3  21      161.01       67.64     27.82 o 
   5   3  21     1411.01     1284.73    229.73 o 
   6   3  21      596.89      727.61    225.65 o 
   7   3  21       61.71       -4.07    136.49 o 
  -6   4  21       49.20       31.68     82.17 o 
  -5   4  21      111.06       96.16     78.94 o 
  -4   4  21       61.59       59.09     47.38 o 
  -3   4  21       15.68      146.30     63.04 o 
  -2   4  21      464.94      407.42     79.18 o 
  -1   4  21      519.77      497.10     94.32 o 
   0   4  21       32.60       27.69     29.30 o 
   1   4  21      343.40      423.00    114.52 o 
   2   4  21        0.49       69.39     47.96 o 
   3   4  21       20.09      -27.44     50.76 o 
   4   4  21      100.14      316.37    117.40 o 
 -12   0  22       80.67      -46.40     65.93 o 
 -11   0  22      930.72     1191.33    437.13 o 
 -10   0  22        0.16      -21.27     23.20 o 
  -9   0  22        5.65      127.60     75.59 o 
  -8   0  22      612.75      507.12     63.91 o 
  -7   0  22        7.97        8.38     21.17 o 
  -6   0  22      157.73      133.66     52.88 o 
  -5   0  22     2892.97     3161.06    278.52 o 
  -4   0  22      162.77      229.25     57.13 o 
  -3   0  22     4465.32     4853.35    405.51 o 
  -2   0  22       15.61       40.90     31.03 o 
  -1   0  22      374.05      367.73     41.76 o 
   0   0  22      402.28      397.25     42.36 o 
   1   0  22        0.06      -21.07     21.07 o 
   2   0  22      866.86      771.67     85.74 o 
   3   0  22     1917.24     1612.58    320.26 o 
   4   0  22      443.12      417.44     80.62 o 
   5   0  22      270.85      226.70     34.98 o 
   6   0  22       37.23       69.79     36.73 o 
 -12   1  22      206.20      193.10     76.75 o 
 -11   1  22      184.76      269.23     58.25 o 
 -10   1  22        1.02      136.42     65.83 o 
  -9   1  22       39.61       23.72     26.96 o 
  -8   1  22        2.34       28.81     21.27 o 
  -7   1  22       22.38        7.82     21.85 o 
  -6   1  22      521.40      460.49     50.89 o 
  -5   1  22      149.65      123.63     49.30 o 
  -4   1  22     1125.17     1075.80     64.28 o 
  -3   1  22     1045.41      991.27     57.61 o 
  -2   1  22      405.83      397.92     39.54 o 
  -1   1  22      251.19      232.86     23.36 o 
   0   1  22      409.91      467.56     31.80 o 
   1   1  22        1.76       46.81     16.73 o 
   2   1  22      284.55      280.24     51.76 o 
   3   1  22      200.39      177.16     27.26 o 
   4   1  22      702.18      600.51    101.25 o 
   5   1  22      153.78       96.53     26.50 o 
   6   1  22      706.61      819.62    119.33 o 
   7   1  22       18.28      -36.12     98.50 o 
   8   1  22        8.92       75.57     59.94 o 
   9   1  22       13.54       -3.11     40.88 o 
 -11   2  22        0.38      -31.45     31.45 o 
 -10   2  22      364.00      378.68     76.09 o 
  -9   2  22      399.11      556.64     92.51 o 
  -8   2  22       36.91      -34.47     34.47 o 
  -7   2  22      666.20      645.52     87.40 o 
  -6   2  22      111.18      132.42     33.36 o 
  -5   2  22        2.62        4.69     29.06 o 
  -4   2  22       57.42        1.52     26.82 o 
  -3   2  22      133.06      181.09     28.31 o 
  -2   2  22      808.79      758.53     56.68 o 
  -1   2  22        9.33       31.58     16.97 o 
   0   2  22      457.77      383.56     48.61 o 
   1   2  22      914.16      990.57     74.54 o 
   2   2  22      614.75      565.69     44.53 o 
   3   2  22      195.39      186.66     28.32 o 
   4   2  22      100.28      116.61     35.16 o 
   5   2  22        7.51       16.24     41.20 o 
   6   2  22       69.52       25.01     50.23 o 
   7   2  22      302.33      282.04     58.89 o 
   8   2  22      234.54      181.86     51.18 o 
  -9   3  22       24.85      -17.08     88.07 o 
  -8   3  22       58.59       76.38    107.27 o 
  -7   3  22       22.15        9.39     26.73 o 
  -6   3  22      316.31      227.54     45.66 o 
  -5   3  22        1.27       25.80     45.65 o 
  -4   3  22        0.04       -7.37     38.20 o 
  -3   3  22      167.56      136.53     54.56 o 
  -2   3  22        8.88       13.42     18.36 o 
  -1   3  22      145.39      132.83     24.25 o 
   0   3  22      606.08      675.12    120.83 o 
   1   3  22        6.61       55.17     19.26 o 
   2   3  22      207.81      213.78     38.57 o 
   3   3  22        4.23       32.39     29.09 o 
   4   3  22       17.89       21.96     18.94 o 
   5   3  22       67.62       20.42     66.89 o 
   6   3  22       52.80      117.87     44.55 o 
  -6   4  22       71.05      146.48     50.85 o 
  -5   4  22      120.21       91.21     86.94 o 
  -4   4  22        2.84        2.20     35.13 o 
  -3   4  22       15.09        7.26     45.26 o 
  -2   4  22       10.55       -5.33     40.94 o 
  -1   4  22        2.48       42.46     68.63 o 
   0   4  22      172.92      244.33     76.18 o 
   1   4  22      158.48       70.37     52.45 o 
   2   4  22      262.41      579.52    196.11 o 
   3   4  22      194.24      257.37     97.69 o 
 -12   1  23       19.34      -10.15     68.73 o 
 -11   1  23       24.16       21.61     42.46 o 
 -10   1  23       43.00       43.39     44.82 o 
  -9   1  23      411.57      537.05    116.90 o 
  -8   1  23      648.26      765.98    127.58 o 
  -7   1  23      109.17      136.18     32.88 o 
  -6   1  23      863.39      897.25     86.68 o 
  -5   1  23      175.46      176.44     27.68 o 
  -4   1  23      350.58      304.21     22.32 o 
  -3   1  23      416.13      413.07     27.60 o 
  -2   1  23      167.38      171.41     22.18 o 
  -1   1  23     1967.08     1918.54    102.08 o 
   0   1  23     1866.01     1875.39    112.12 o 
   1   1  23       46.37       28.85     30.98 o 
   2   1  23        4.99        4.76     18.85 o 
   3   1  23      201.46      244.78     37.44 o 
   4   1  23      957.97      910.59     90.25 o 
   5   1  23      188.45      145.00     43.34 o 
   6   1  23       25.43      -36.11     36.11 o 
   7   1  23       99.75       82.75     75.21 o 
   8   1  23       14.93       -8.75     45.71 o 
   9   1  23        6.01      -23.03     33.81 o 
 -11   2  23        0.36       19.72     70.66 o 
 -10   2  23       52.71       85.01     56.84 o 
  -9   2  23        7.14      -20.19     54.35 o 
  -8   2  23        0.60       28.93     76.86 o 
  -7   2  23      332.35      361.91     55.10 o 
  -6   2  23        5.95       51.44     24.24 o 
  -5   2  23       75.48       72.37     22.74 o 
  -4   2  23       33.05       56.77     20.33 o 
  -3   2  23       23.40      -22.02     22.02 o 
  -2   2  23        2.73       11.75     11.24 o 
  -1   2  23        0.04       34.09     30.93 o 
   0   2  23      199.09      172.13     28.19 o 
   1   2  23      426.03      431.50     38.16 o 
   2   2  23      116.82       66.66     14.70 o 
   3   2  23       25.16        7.89     17.44 o 
   4   2  23       16.85       64.55     22.17 o 
   5   2  23        7.89        9.45     31.39 o 
   6   2  23        8.24       39.64     23.48 o 
   7   2  23        0.03      -15.53     62.65 o 
   8   2  23      117.44       28.18     40.85 o 
  -9   3  23       10.34      135.17     38.62 o 
  -8   3  23       75.08       95.04     33.39 o 
  -7   3  23        1.33        4.36     46.77 o 
  -6   3  23       43.77       35.78     40.33 o 
  -5   3  23      242.42      264.51     57.04 o 
  -4   3  23        0.30       42.18     42.72 o 
  -3   3  23      429.13      436.34     64.38 o 
  -2   3  23      236.83      181.55     56.26 o 
  -1   3  23      149.20      138.23     33.01 o 
   0   3  23       47.60      103.58     53.63 o 
   1   3  23        5.81       31.06     27.08 o 
   2   3  23       92.40       72.64     32.66 o 
   3   3  23        7.66        6.03     29.24 o 
   4   3  23       39.55       97.37     63.99 o 
   5   3  23       11.36       -8.43     36.20 o 
   6   3  23       17.54       40.60     34.16 o 
  -5   4  23      200.69       57.97     76.14 o 
  -4   4  23      108.09      160.34     46.41 o 
  -3   4  23       58.19       -5.69     54.03 o 
  -2   4  23       69.06       83.91     58.21 o 
  -1   4  23       10.75      -25.76     28.76 o 
   0   4  23      380.89      240.61    123.97 o 
   1   4  23        1.83       66.97     54.23 o 
   2   4  23      119.38      192.24    123.73 o 
 -11   0  24      679.49      941.93    410.26 o 
  -9   0  24      202.43      253.27     79.85 o 
  -8   0  24      559.93      728.87    151.96 o 
  -7   0  24      177.53      178.33     36.73 o 
  -6   0  24     1743.76     1831.00    229.68 o 
  -5   0  24        2.54       42.72     18.28 o 
  -4   0  24     7175.77     7255.83    631.52 o 
  -3   0  24     3809.31     3952.68    347.89 o 
  -2   0  24      376.93      300.67     41.47 o 
  -1   0  24     3346.99     3367.10    258.56 o 
   0   0  24     2579.87     2718.11    243.35 o 
   1   0  24       67.39       65.54     27.07 o 
   2   0  24     2043.99     2391.34    350.77 o 
   3   0  24      293.85      259.79     46.54 o 
   4   0  24      665.23      534.49     93.83 o 
   5   0  24       89.63       21.57     32.87 o 
   6   0  24       65.25      -69.60     69.60 o 
   7   0  24      555.51      543.08    207.06 o 
   8   0  24     1003.28      806.79    357.28 o 
   9   0  24      155.86       65.54     86.81 o 
 -11   1  24        5.62      -43.90     51.33 o 
 -10   1  24      154.31      230.22     64.67 o 
  -9   1  24       32.81       82.30     32.70 o 
  -8   1  24      361.03      367.23     62.09 o 
  -7   1  24      535.65      821.02    137.71 o 
  -6   1  24     1016.33     1124.81    107.18 o 
  -5   1  24     1728.36     1673.60    222.04 o 
  -4   1  24      355.61      308.02     33.10 o 
  -3   1  24      687.14      761.09     62.73 o 
  -2   1  24       78.81      107.10     22.35 o 
  -1   1  24       17.67       71.28     67.14 o 
   0   1  24      282.54      301.79     21.66 o 
   1   1  24        0.12       37.34     38.48 o 
   2   1  24      978.32     1159.61    111.29 o 
   3   1  24     1520.45     1460.41    177.91 o 
   4   1  24      577.84      573.31     65.39 o 
   5   1  24      872.00      850.44    182.00 o 
   6   1  24      264.89      394.89     91.24 o 
   7   1  24      190.65      140.57    130.01 o 
   8   1  24        5.64       14.54     39.83 o 
 -10   2  24      101.45      123.80     49.76 o 
  -9   2  24     1017.57     1054.37    230.49 o 
  -8   2  24       42.19       13.58     51.80 o 
  -7   2  24      243.10      273.03     42.50 o 
  -6   2  24      181.09      208.25     58.55 o 
  -5   2  24      260.80      264.00     35.21 o 
  -4   2  24        4.70       32.85     51.37 o 
  -3   2  24        2.52      -24.37     24.37 o 
  -2   2  24      232.31      218.20     19.50 o 
  -1   2  24      621.41      608.83     50.20 o 
   0   2  24       88.88      124.67     16.41 o 
   1   2  24     1181.88     1213.77    131.27 o 
   2   2  24       68.85       82.22     48.63 o 
   3   2  24      288.95      279.69     57.23 o 
   4   2  24      106.61      130.65     49.39 o 
   5   2  24       23.31       25.82     31.74 o 
   6   2  24      158.05      128.17     62.57 o 
   7   2  24       13.78       52.32     36.51 o 
  -8   3  24        2.06       44.43     30.32 o 
  -7   3  24       52.26       39.93     78.54 o 
  -6   3  24       95.93       12.00     59.10 o 
  -5   3  24      290.05      341.89     96.05 o 
  -4   3  24      166.97      110.93     44.18 o 
  -3   3  24      464.26      424.76     59.71 o 
  -2   3  24      197.26      202.67     38.55 o 
  -1   3  24        3.67       33.86     27.38 o 
   0   3  24        4.19       -9.91     38.20 o 
   1   3  24       43.27       -9.76     24.28 o 
   2   3  24       51.50       33.90     27.60 o 
   3   3  24       10.10        5.97    108.22 o 
   4   3  24       64.07       27.13     46.94 o 
   5   3  24      206.98      125.62     62.78 o 
  -3   4  24       27.34       -1.09     35.23 o 
  -2   4  24       10.36        3.32     93.73 o 
  -1   4  24      317.31      457.41    126.41 o 
   0   4  24      141.84      200.81     64.30 o 
 -11   1  25      248.16      164.31     70.91 o 
 -10   1  25      161.92      249.23     73.71 o 
  -9   1  25       36.78       51.23     30.99 o 
  -8   1  25        9.13      102.27     36.54 o 
  -7   1  25      679.85      844.13    123.92 o 
  -6   1  25      196.58      198.40     42.58 o 
  -5   1  25      113.04       81.81     24.30 o 
  -4   1  25      127.52      170.53     30.80 o 
  -3   1  25      414.79      326.73     50.45 o 
  -2   1  25      266.78      250.79     34.09 o 
  -1   1  25      368.50      361.47     28.29 o 
   0   1  25      619.53      637.15     99.37 o 
   1   1  25     1022.55     1123.82     85.20 o 
   2   1  25       16.58       49.76     24.25 o 
   3   1  25       95.13      133.48     47.83 o 
   4   1  25      185.13      243.88     44.48 o 
   5   1  25        2.89        5.38     54.13 o 
   6   1  25        3.60       24.55     29.16 o 
   7   1  25      286.78      442.40    146.86 o 
   8   1  25      232.41      198.68    106.23 o 
 -10   2  25        8.88      -40.43     40.43 o 
  -9   2  25       41.45       85.73     57.03 o 
  -8   2  25       14.67       67.85     36.78 o 
  -7   2  25       24.83       19.19     44.19 o 
  -6   2  25      187.61      220.94     37.36 o 
  -5   2  25      211.77      265.21     48.23 o 
  -4   2  25      112.53      118.67     28.99 o 
  -3   2  25       84.06      123.78    108.69 o 
  -2   2  25       30.22       39.84     14.51 o 
  -1   2  25        3.89       12.25     16.77 o 
   0   2  25      203.16      121.45     39.67 o 
   1   2  25        8.24       10.78     14.02 o 
   2   2  25       63.97       19.68     27.27 o 
   3   2  25       57.46       19.83     39.01 o 
   4   2  25       35.90       62.78     33.00 o 
   5   2  25       91.46       33.90     48.18 o 
   6   2  25        2.31       25.77     41.02 o 
   7   2  25       22.28       42.86     30.53 o 
  -7   3  25       89.71      127.23     63.43 o 
  -6   3  25       24.58      253.12    104.11 o 
  -5   3  25        0.66      -19.52     26.37 o 
  -4   3  25      139.49      205.84     43.84 o 
  -3   3  25      116.68       22.87     40.74 o 
  -2   3  25       63.92       50.86     59.86 o 
  -1   3  25        9.44        9.27     48.31 o 
   0   3  25      331.57      367.95     71.21 o 
   1   3  25       24.15       28.59     61.95 o 
   2   3  25        0.12        9.43     44.56 o 
   3   3  25       23.93       41.04     57.65 o 
   4   3  25       59.70       54.28     35.47 o 
 -11   0  26        4.54      160.28    102.47 o 
 -10   0  26       44.47       44.66     63.99 o 
  -9   0  26        5.81       32.67     27.07 o 
  -8   0  26      528.72      504.80    108.65 o 
  -7   0  26       16.41      100.53     32.67 o 
  -6   0  26      421.89      479.47    104.01 o 
  -5   0  26      144.99      133.18     31.43 o 
  -4   0  26      198.11      197.16     42.34 o 
  -3   0  26     1351.05     1374.17    142.33 o 
  -2   0  26      887.77      858.86     81.99 o 
  -1   0  26      469.58      482.87     67.60 o 
   0   0  26      901.00      802.84     87.18 o 
   1   0  26       85.76       90.40     32.98 o 
   2   0  26      175.33      139.30     36.48 o 
   3   0  26        0.41       28.40     83.13 o 
   4   0  26      787.47      943.38    140.02 o 
   5   0  26      132.57      260.31     70.57 o 
   6   0  26       94.43       94.55     49.57 o 
   7   0  26      345.64      452.79    147.66 o 
 -10   1  26        0.56       13.01     34.80 o 
  -8   1  26        0.23       27.20     86.13 o 
  -7   1  26     1214.56     1270.61    231.71 o 
  -6   1  26        0.04      -53.17     53.17 o 
  -5   1  26        1.11      -10.61     32.75 o 
  -4   1  26      280.54      324.61     55.39 o 
  -3   1  26      276.28      291.76     26.28 o 
  -2   1  26        2.31        9.85     31.51 o 
  -1   1  26       24.91       32.96     15.13 o 
   0   1  26      274.46      175.15     28.10 o 
   1   1  26      274.04      241.58     29.45 o 
   2   1  26       30.92        3.26     18.77 o 
   3   1  26      190.61      278.56     56.20 o 
   4   1  26      110.43      130.86     34.09 o 
   5   1  26      421.07      515.86     98.04 o 
   6   1  26       57.02       31.28     45.15 o 
   7   1  26        0.02       38.70     40.14 o 
  -9   2  26       31.53       24.27    107.11 o 
  -8   2  26       12.49      -15.37     30.84 o 
  -7   2  26      451.00      416.11    121.61 o 
  -6   2  26      175.32      269.08     51.06 o 
  -5   2  26      432.62      430.47     65.89 o 
  -4   2  26      141.22      154.42     39.79 o 
  -3   2  26      284.43      377.84     66.46 o 
  -2   2  26     1317.19     1388.66    158.58 o 
  -1   2  26      218.10      282.76     42.14 o 
   0   2  26       19.76       42.30     17.65 o 
   1   2  26      619.61      717.07     81.61 o 
   2   2  26       43.47       57.08     37.73 o 
   3   2  26        9.58       84.57     66.42 o 
   4   2  26      145.82      134.63     32.15 o 
   5   2  26      220.85      259.92     96.68 o 
   6   2  26      189.68      143.70     57.54 o 
  -7   3  26      144.58      187.38     47.92 o 
  -6   3  26      395.70      514.28    106.07 o 
  -5   3  26        5.60       59.92     45.77 o 
  -4   3  26      114.08      119.07     38.59 o 
  -3   3  26      214.00      235.85     52.86 o 
  -2   3  26        5.65       18.96     62.23 o 
  -1   3  26       27.47       13.44     23.72 o 
   0   3  26       76.48       24.36     38.28 o 
   1   3  26      254.81      301.33     90.78 o 
   2   3  26      264.92      336.16     78.23 o 
   3   3  26      257.86      272.22     63.80 o 
   4   3  26       52.06       50.46     72.91 o 
 -10   1  27      114.58      117.01     63.99 o 
  -9   1  27      172.85      255.01     76.07 o 
  -8   1  27        2.53       71.18     58.97 o 
  -7   1  27      161.10      135.71     77.33 o 
  -6   1  27      927.23     1057.90    177.85 o 
  -5   1  27     1138.35     1343.07    195.00 o 
  -4   1  27       45.44      108.59     20.96 o 
  -3   1  27       36.92      -25.44     48.28 o 
  -2   1  27       83.83       94.26     17.83 o 
  -1   1  27        0.60       50.60     20.93 o 
   0   1  27       78.58       -0.97     40.27 o 
   1   1  27      622.18      641.31     67.30 o 
   2   1  27      114.78      112.14     57.23 o 
   3   1  27      174.70      168.19     32.41 o 
   4   1  27       28.29        2.18     62.83 o 
   5   1  27       74.53       91.01     85.25 o 
   6   1  27       50.73        1.10     29.10 o 
  -9   2  27      463.94      460.33    152.93 o 
  -8   2  27      119.33      121.86     39.93 o 
  -7   2  27       39.06      -10.44    106.43 o 
  -6   2  27       12.99      -15.77     36.12 o 
  -5   2  27       17.44       -3.92     43.35 o 
  -4   2  27        2.01       -6.03     44.56 o 
  -3   2  27       90.73      140.55     43.37 o 
  -2   2  27       10.58       29.21     37.06 o 
  -1   2  27      174.96      190.64     38.59 o 
   0   2  27      202.04      200.13     32.34 o 
   1   2  27       60.51       91.04     45.72 o 
   2   2  27       10.85       68.33     35.97 o 
   3   2  27        0.02       53.33     52.46 o 
   4   2  27       10.21       14.99     41.57 o 
   5   2  27       10.68       45.99     29.91 o 
  -6   3  27       57.81       49.10     44.34 o 
  -5   3  27      263.21      214.77     51.27 o 
  -4   3  27      124.66      134.82     49.64 o 
  -3   3  27       50.79       55.45     30.14 o 
  -2   3  27       52.10       33.84     39.57 o 
  -1   3  27      283.86      315.86     65.68 o 
   0   3  27       12.73       33.21     56.12 o 
   1   3  27      242.52      249.53     81.73 o 
   2   3  27       12.14      -39.65     39.65 o 
   3   3  27        0.00       60.29    112.09 o 
 -10   0  28      278.78       75.01     90.67 o 
  -8   0  28       20.59       53.94     32.87 o 
  -7   0  28       89.19      193.14     59.93 o 
  -6   0  28       92.99      119.87     38.47 o 
  -5   0  28       28.26      158.15     56.45 o 
  -4   0  28      281.80      282.08     64.96 o 
  -3   0  28       50.05       59.83     45.53 o 
  -2   0  28      237.57      190.04     73.27 o 
  -1   0  28      117.37      159.63     50.94 o 
   0   0  28        2.30       22.30     26.04 o 
   1   0  28      102.16      120.84     29.01 o 
   2   0  28      115.44       79.13     29.50 o 
   3   0  28      169.45      192.37     37.85 o 
   4   0  28      525.20      664.45    143.91 o 
   5   0  28       38.77       77.16     51.04 o 
   6   0  28       32.67       63.98    205.52 o 
  -9   1  28      103.78       96.43    103.14 o 
  -8   1  28      752.90      887.08    220.17 o 
  -7   1  28       45.56      162.33     48.28 o 
  -6   1  28      585.38      586.18    126.97 o 
  -5   1  28       40.93       78.20     50.74 o 
  -4   1  28       33.92       87.54     36.42 o 
  -3   1  28      419.01      391.88     51.30 o 
  -2   1  28       13.58       25.75     31.66 o 
  -1   1  28      146.36      148.23     24.59 o 
   0   1  28      524.48      518.86     64.29 o 
   1   1  28      400.05      562.56     70.20 o 
   2   1  28       26.50       15.01     34.38 o 
   3   1  28       67.84      142.34     38.06 o 
   4   1  28      181.60      288.78     54.38 o 
   5   1  28        7.88      -40.60     46.59 o 
   6   1  28       15.54       37.50     36.42 o 
  -8   2  28      933.72      878.32    284.01 o 
  -7   2  28      117.16      125.41     39.98 o 
  -6   2  28       53.80       89.63     58.77 o 
  -5   2  28      538.36      482.60     82.39 o 
  -4   2  28       21.42      -23.65     31.15 o 
  -3   2  28      128.03       95.41     42.22 o 
  -2   2  28     1021.11     1310.82    270.27 o 
  -1   2  28        1.60       13.90     23.17 o 
   0   2  28        5.37       10.64     44.37 o 
   1   2  28        3.76       46.77     21.77 o 
   2   2  28      214.61      226.89     59.44 o 
   3   2  28      422.72      400.68     93.43 o 
   4   2  28        0.07       33.71     27.47 o 
  -5   3  28       16.16      -40.41     40.41 o 
  -4   3  28       21.07       47.17     39.63 o 
  -3   3  28       91.52      109.98     46.67 o 
  -2   3  28       96.08      134.50     42.00 o 
  -1   3  28      225.96      232.73     54.42 o 
   0   3  28       68.02      140.59     47.26 o 
   1   3  28      276.48      246.28    103.62 o 
  -8   1  29      143.06       92.80     48.33 o 
  -7   1  29       19.94       95.67     57.03 o 
  -6   1  29       67.27       16.56     47.17 o 
  -5   1  29      488.36      824.38    214.60 o 
  -4   1  29        4.10      -38.56     38.56 o 
  -3   1  29      152.59      123.79     33.21 o 
  -2   1  29      288.54      314.20     51.91 o 
  -1   1  29      155.41      226.18     36.71 o 
   0   1  29       13.01       46.81     60.79 o 
   1   1  29      184.48      163.58     37.08 o 
   2   1  29      145.51       79.10     27.50 o 
   3   1  29       61.25      100.20     30.71 o 
   4   1  29       70.79      103.90     26.24 o 
   5   1  29       51.55      154.39     55.60 o 
  -7   2  29       55.43       93.58     37.57 o 
  -6   2  29      217.70      137.33     46.23 o 
  -5   2  29        0.04      -31.23     31.23 o 
  -4   2  29        5.92       -2.80     44.73 o 
  -3   2  29       35.98       26.22     27.40 o 
  -2   2  29       81.89       58.36     58.08 o 
  -1   2  29      161.29      175.33     37.52 o 
   0   2  29        0.00      -40.96     48.14 o 
   1   2  29      145.64      153.57     35.44 o 
   2   2  29       44.63       21.19     37.28 o 
   3   2  29       71.94       26.48     74.87 o 
  -2   3  29        5.46     -110.59    110.59 o 
  -8   0  30       62.82      -65.54     81.20 o 
  -7   0  30       96.57      123.73     57.81 o 
  -6   0  30      358.91      407.36    127.79 o 
  -5   0  30        7.82      -32.67     32.67 o 
  -4   0  30      519.66      824.38    212.09 o 
  -3   0  30      568.22      568.02    125.67 o 
  -2   0  30      169.15      384.54     91.45 o 
  -1   0  30      206.58      220.67     46.93 o 
   0   0  30       14.33       11.49     61.87 o 
   1   0  30      304.48      381.76     74.84 o 
   2   0  30       53.27       53.94     34.80 o 
   3   0  30      147.28      153.01     51.32 o 
   4   0  30      478.47      792.10    206.36 o 
   5   0  30        9.79      122.32     48.31 o 
  -8   1  30       93.34       91.15     58.77 o 
  -7   1  30       27.21      174.14     71.14 o 
  -6   1  30      141.31      205.99     67.96 o 
  -5   1  30      127.62      155.98     48.42 o 
  -4   1  30       16.87       20.75     18.48 o 
  -3   1  30      197.65      162.68     36.95 o 
  -2   1  30      192.06      206.35     37.46 o 
  -1   1  30      211.84      292.59     87.69 o 
   0   1  30      451.22      539.83     89.89 o 
   1   1  30        9.55       48.27     58.27 o 
   2   1  30       41.39       -4.27     25.64 o 
   3   1  30       48.46       30.51     31.34 o 
   4   1  30        7.89       50.68     32.98 o 
  -6   2  30      404.67      365.25    144.61 o 
  -5   2  30      890.97     1073.95    213.19 o 
  -4   2  30       36.58       74.79     54.13 o 
  -3   2  30      178.11      168.68     49.92 o 
  -2   2  30      362.23      476.83     96.26 o 
  -1   2  30      110.92       84.90     42.44 o 
   0   2  30       30.36      116.65     39.27 o 
   1   2  30       15.43       -9.99     42.14 o 
   2   2  30      250.87      301.30     64.55 o 
  -7   1  31       10.90      108.97    136.69 o 
  -6   1  31        6.90      -42.53     42.53 o 
  -5   1  31        8.99      110.39     90.48 o 
  -4   1  31      294.62      305.26    116.19 o 
  -3   1  31       77.13       50.26     39.83 o 
  -2   1  31       47.08       14.78     31.80 o 
  -1   1  31       17.82        8.41     16.04 o 
   0   1  31       15.02        5.05     35.68 o 
   1   1  31       67.80       93.39     55.41 o 
   2   1  31       23.01       15.47     32.61 o 
   3   1  31        9.88       62.60     36.17 o 
  -4   2  31        1.10       12.50    126.99 o 
  -3   2  31       21.12        0.63     36.92 o 
  -2   2  31       19.93       11.21     26.84 o 
  -1   2  31       70.45        3.29     65.49 o 
   0   2  31        5.14       28.66     67.48 o 
   1   2  31       61.49       39.90     31.56 o 
  -6   0  32      414.85      502.87    161.63 o 
  -5   0  32        1.15      -40.79     40.79 o 
  -4   0  32      284.10      504.80    219.24 o 
  -3   0  32        1.02      -44.66     44.66 o 
  -2   0  32      250.27      244.96     72.89 o 
  -1   0  32        5.62       97.05     52.01 o 
   0   0  32      131.04      218.28     63.61 o 
   1   0  32     1007.89      782.04    199.14 o 
   2   0  32      342.98      354.19    117.55 o 
  -6   1  32        5.33        4.23     50.09 o 
  -5   1  32        8.40       63.99     46.40 o 
  -4   1  32       66.32       36.89    125.28 o 
  -3   1  32      100.86      131.67     34.65 o 
  -2   1  32      374.69      402.32     74.07 o 
  -1   1  32      334.53      414.09     76.97 o 
   0   1  32       81.26      117.88     36.03 o 
   1   1  32        3.36       47.82     25.96 o 
   2   1  32       12.53       28.40     76.92 o 
  -4   1  33       83.69       67.41     38.70 o 
  -3   1  33        0.53       56.58     57.13 o 
  -2   1  33      135.94      265.50     59.66 o 
  -1   1  33       49.32       75.21     39.63 o 
   0   1  33        5.05       52.75     41.37 o 
                                                 
